# Supplementary material for: Identification of Alkaline Salt Tolerance Genes in Brassica napus L. by Transcriptome Analysis
Source: Genes (Basel). 2022 Aug 21;13(8):1493. doi: 10.3390/genes13081493 (PMC9408751; doi:10.3390/genes13081493)
Supplement: Supplementary file 1 [file genes-13-01493-s001.zip]

Archive with 1 entries (1 files):
- genes-1859595-supplementary.xlsx
