# Supplementary material for: Identification of Alkaline Salt Tolerance Genes in Brassica napus L. by Transcriptome Analysis
Source: Genes (Basel). 2022 Aug 21;13(8):1493. doi: 10.3390/genes13081493 (PMC9408751; doi:10.3390/genes13081493)
Supplement: Supplementary file 1 [file genes-13-01493-s001.zip › genes-1859595-supplementary.xlsx]

## Sheet: Table S1
Table S1 Primes for qRT-PCR verification
Gene	Rorward 5'-3'	Reverse 5'-3'
BnaC08g23150D	GTTGTTGGTGGCTCTATT	TTGTGGCAGTTGTTTGTA
BnaA09g00710D	CTGTGGTTGCGGAGGTTG	GCTCTCGGCGACGAAAGT
BnaC03g78230D	CTGAACGCCCAAACCATA	CACAGTTTCCGCAGACCA
BnaA02g11690D	ACGAGACGCTAACCGAACT	TCTAACGCCTGACACCCT
BnaA05g10520D	TGGGAATGAAATGGTTGC	TCAGTGACTTTGCGGGAG
BnaA06g13250D	CATGTGAACTTCCTATTGCGAG	CGTCACATATCAGCTGCTAAAC
BnACTIN	TGTTCCCTGGAATTGCTGACCGTA	TGCGACCACCTTGATCTTCATGCT

## Sheet: Table S2
Table S2 These sequencing results of 18 RNA libraries
Sample name	Clean bases	GC Conten	%≥Q30	Total Reads	Mapped Reads
T0-1	6524829466	0.4667	0.9291	43579676	38,226,112 (87.72%)
T0-2	5510508534	0.4683	0.9315	36821910	32,344,911 (87.84%)
T0-3	7705264340	0.4688	0.931	51535130	44,940,284 (87.20%)
S0-1	5484494808	0.4641	0.9295	36694270	31,303,862 (85.31%)
S0-2	5378152860	0.4615	0.9349	35944014	31,079,344 (86.47%)
S0-3	6234224364	0.4614	0.9301	41659986	35,748,023 (85.81%)
T12-1	6059087892	0.4627	0.9308	40502526	35,762,607 (88.30%)
T12-2	6155580580	0.4628	0.9274	41151272	36,123,929 (87.78%)
T12-3	4901265452	0.4618	0.9313	32789522	28,738,282 (87.64%)
S12-1	6759248476	0.4585	0.9272	45148408	39,772,340 (88.09%)
S12-2	5984322938	0.4599	0.9298	40026044	35,380,094 (88.39%)
S12-3	5884894824	0.4683	0.931	39321298	32,874,330 (83.60%)
T24-1	7634750364	0.4623	0.934	46693334	41,123,600 (88.07%)
T24-2	7749237632	0.461	0.9305	51007470	44,909,333 (88.04%)
T24-3	6985216920	0.4621	0.9171	51811832	45,468,968 (87.76%)
S24-1	7005262626	0.4617	0.929	46795626	40,977,637 (87.57%)
S24-2	7091080524	0.4678	0.9282	47428168	39,408,259 (83.09%)
S24-3	7352647404	0.4645	0.9286	49105134	42,229,191 (86.00%)

## Sheet: Table S3
Table S3 Differentially expressed genes on different groups
DEG Group	DEG Number	up-regulated	down-regulated
S0 vs S12	5220	3774	1446
S0 vs S24	7049	3818	3231
S0 vs T0	10753	6038	4715
S12 vs T12	11139	5588	5551
S24 vs T24	11309	5527	5782
T0 vs T12	8395	4906	3489
T0 vs T24	12960	6346	6614
S0, T0, The control check of the sensitive line 1423 and the tolerant line 2205; S12, S24 and T12, T24, The 12- and 24-h 75 mM-NaCO3-treatment sets for 1423 and 2205.

## Sheet: Table S4
Table S4 The differentially expressed genes for further functional analysis
Group	Subset	Gene ID	S0 vs T0			S12 vs T12			S24 vs T24
			FDR	log2 Fold change	Regulated	FDR	log2 Fold change	Regulated	FDR	log2 Fold change	Regulated
up-R. in T.	Ⅰ_2	BnaA01g00170D	1.86893e-116	2.62074	up	9.41552e-103	2.69675	up	2.68542e-53	2.00421	up
	Ⅰ_3	BnaA01g00310D	0.531087	0.263277	normal	2.02273e-05	1.34058	up	2.14542e-08	1.53003	up
	Ⅰ_3	BnaA01g00640D	--	--	--	--	--	--	1.37231e-06	4.39499	up
	Ⅰ_3	BnaA01g00900D	0.822057	-0.0780517	normal	6.3385e-25	1.51011	up	2.07473e-23	1.33939	up
	Ⅰ_2	BnaA01g01120D	0.0162204	1.90174	normal	5.78964e-14	2.08488	up	0.945804	0.0494852	normal
	Ⅰ_3	BnaA01g01230D	--	--	--	1.81231e-05	1.67981	up	2.39816e-19	2.87684	up
	Ⅰ_2	BnaA01g01370D	0.00101173	1.87661	up	--	--	--	--	--	--
	Ⅰ_3	BnaA01g01790D	0.0892781	-0.659958	normal	0.00127011	0.491117	normal	2.58403e-12	1.23443	up
	Ⅰ_2	BnaA01g01800D	0.00508018	5.53649	up	--	--	--	--	--	--
	Ⅰ_2	BnaA01g02150D	0.639976	-0.202348	normal	0.0970517	0.646274	normal	0.00330573	-1.08367	down
	Ⅰ_2	BnaA01g02460D	1.63079e-08	2.35345	up	0.00331652	1.6108	up	--	--	--
	Ⅰ_2	BnaA01g02590D	0.230913	0.493181	normal	0.10416	-0.763488	normal	0.00385033	-1.16551	down
	Ⅰ_2	BnaA01g02880D	0.000107801	0.687646	normal	1.53128e-11	1.16691	up	0.000430346	-0.813892	normal
	Ⅰ_3	BnaA01g02890D	--	--	--	--	--	--	1.42882e-19	Inf	up
	Ⅰ_2	BnaA01g02910D	0.0976396	0.465739	normal	0.237577	-0.326511	normal	0.00482422	-1.17504	down
	Ⅰ_2	BnaA01g02920D	0.0085479	1.59401	up	--	--	--	--	--	--
	Ⅰ_3	BnaA01g03220D	0.975933	-0.174454	normal	0.671439	0.262631	normal	4.17397e-05	1.2537	up
	Ⅰ_3	BnaA01g03270D	1.08542e-05	0.761456	normal	0.000928314	0.521811	normal	3.71854e-16	1.11032	up
	Ⅰ_2	BnaA01g03460D	3.5129e-05	1.04317	up	0.75076	0.17498	normal	0.821009	0.0867895	normal
up-R. in T.	Ⅰ_2	BnaA01g03840D	7.26991e-46	3.79733	up	1.34057e-20	2.85881	up	2.56021e-09	1.63869	up
	Ⅰ_3	BnaA01g03850D	--	--	--	0.0022973	1.70931	up	8.07798e-10	2.95115	up
	Ⅰ_3	BnaA01g04020D	0.000318489	1.4502	up	1.04713e-19	2.28909	up	0.0762816	0.917034	normal
	Ⅰ_2	BnaA01g04610D	0.00924735	1.04062	up	0.609859	-0.234872	normal	0.160159	-0.582744	normal
	Ⅰ_3	BnaA01g04980D	0.375015	0.22285	normal	1.96826e-07	1.03587	up	0.754733	0.0878543	normal
	Ⅰ_3	BnaA01g05120D	--	--	--	2.00791e-06	2.11829	up	2.64235e-08	2.59414	up
	Ⅰ_2	BnaA01g05170D	0.00127662	1.61449	up	0.122302	0.789664	normal	7.5199e-05	-1.98296	down
	Ⅰ_2	BnaA01g05540D	0.0001144	1.32235	up	0.00968376	0.878007	normal	0.878247	-0.119181	normal
	Ⅰ_3	BnaA01g05920D	0.329414	0.213397	normal	0.0337222	0.37973	normal	1.46909e-19	1.21953	up
	Ⅰ_2	BnaA01g06190D	4.43539e-06	1.71727	up	2.31148e-13	1.91823	up	0.357744	0.389717	normal
	Ⅰ_3	BnaA01g06370D	0.000260665	1.78976	up	1.03559e-16	2.84638	up	0.0567895	0.870719	normal
	Ⅰ_2	BnaA01g06380D	0.00534767	1.09327	up	0.0471323	0.668933	normal	0.520544	0.355387	normal
	Ⅰ_2	BnaA01g06860D	0.00554462	1.21368	up	0.669315	0.255185	normal	0.00103433	-1.81426	down
	Ⅰ_2	BnaA01g07690D	0.0105982	0.816982	normal	0.13627	0.468694	normal	4.0519e-05	-1.22502	down
	Ⅰ_3	BnaA01g08250D	--	--	--	0.915073	-0.102978	normal	0.000137677	1.99463	up
	Ⅰ_2	BnaA01g08860D	0.573148	-0.296851	normal	0.278451	-0.538757	normal	3.8511e-24	-3.31169	down
	Ⅰ_2	BnaA01g09270D	1.26879e-26	1.67666	up	2.8972e-25	1.72827	up	0.419802	-0.197089	normal
	Ⅰ_2	BnaA01g10020D	0.000233529	1.50793	up	1.36918e-07	2.12252	up	--	--	--
	Ⅰ_2	BnaA01g10360D	1.54371e-08	1.48096	up	0.00351188	0.858848	normal	0.0029631	-0.890812	normal
	Ⅰ_3	BnaA01g10480D	0.911734	-0.12634	normal	0.206947	-0.612917	normal	8.43457e-06	1.16763	up
	Ⅰ_3	BnaA01g10670D	0.525904	0.363986	normal	0.0482728	0.748161	normal	0.000471735	1.06278	up
	Ⅰ_2	BnaA01g11200D	1.13144e-09	3.96146	up	--	--	--	--	--	--
	Ⅰ_2	BnaA01g11290D	0.000313518	1.75625	up	--	--	--	0.337431	0.503109	normal
	Ⅰ_3	BnaA01g11770D	0.0034524	1.23043	up	1.76222e-10	1.70867	up	--	--	--
	Ⅰ_2	BnaA01g11800D	0.171341	0.256276	normal	0.000670554	0.62767	normal	6.79732e-34	-2.36858	down
	Ⅰ_3	BnaA01g12340D	--	--	--	0.139515	0.961784	normal	0.000238447	1.51665	up
	Ⅰ_2	BnaA01g12670D	8.30092e-11	2.39491	up	1.56999e-09	2.37976	up	0.0718634	0.793015	normal
	Ⅰ_2	BnaA01g12800D	5.44706e-05	1.29512	up	0.0196682	0.866824	normal	0.024572	-1.07224	normal
	Ⅰ_2	BnaA01g12860D	1.44785e-15	7.33164	up	--	--	--	--	--	--
	Ⅰ_2	BnaA01g12920D	0.00853844	1.0335	up	0.973373	-0.041462	normal	0.890108	-0.11098	normal
	Ⅰ_2	BnaA01g13220D	0.0985894	0.896288	normal	0.268283	0.538192	normal	9.14922e-06	-2.05227	down
	Ⅰ_3	BnaA01g13500D	0.919664	0.0303347	normal	0.0210785	0.50189	normal	1.06352e-09	1.03283	up
	Ⅰ_2	BnaA01g13650D	0.781086	0.204453	normal	0.108545	0.94176	normal	0.00692544	-1.28233	down
up-R. in T.	Ⅰ_3	BnaA01g14450D	4.72856e-08	2.15515	up	2.12115e-10	3.02987	up	3.82554e-11	3.57689	up
	Ⅰ_2	BnaA01g14720D	0.00615504	1.20894	up	1.36379e-06	2.31053	up	--	--	--
	Ⅰ_3	BnaA01g14940D	--	--	--	2.49779e-08	4.40883	up	--	--	--
	Ⅰ_2	BnaA01g15350D	7.02108e-22	Inf	up	1.34488e-05	2.31398	up	--	--	--
	Ⅰ_2	BnaA01g15650D	2.26802e-12	3.11085	up	0.661502	0.655939	normal	1.78739e-35	#NAME?	down
	Ⅰ_2	BnaA01g15720D	0.0212399	1.54593	normal	2.00591e-07	2.8692	up	4.55486e-05	-2.04041	down
	Ⅰ_2	BnaA01g15950D	2.76693e-40	1.08521	up	4.7061e-10	1.05568	up	0.101546	0.22315	normal
	Ⅰ_2	BnaA01g16440D	4.14393e-09	1.05607	up	1.10639e-07	-1.19374	down	0.000281291	-1.01104	down
	Ⅰ_2	BnaA01g16490D	0.00691781	1.34898	up	--	--	--	--	--	--
	Ⅰ_3	BnaA01g16700D	--	--	--	--	--	--	4.6601e-07	2.18102	up
	Ⅰ_3	BnaA01g17500D	0.118208	0.559902	normal	4.5078e-08	1.41003	up	5.60133e-14	1.73789	up
	Ⅰ_3	BnaA01g17860D	0.633634	-0.113447	normal	2.0477e-12	1.09416	up	0.00115366	0.501493	normal
	Ⅰ_3	BnaA01g17880D	--	--	--	--	--	--	2.73474e-05	2.1685	up
	Ⅰ_2	BnaA01g18170D	0.0198732	1.20236	normal	3.57642e-06	2.58898	up	--	--	--
	Ⅰ_2	BnaA01g18680D	--	--	--	1.62781e-07	3.11416	up	--	--	--
	Ⅰ_3	BnaA01g18990D	--	--	--	2.21452e-06	2.04551	up	3.45619e-90	5.05791	up
	Ⅰ_3	BnaA01g19120D	0.102784	-0.644632	normal	0.323836	-0.657325	normal	2.41385e-36	2.22226	up
	Ⅰ_2	BnaA01g19280D	0.000137535	0.544012	normal	7.13576e-17	1.24732	up	0.000208799	-0.599759	normal
	Ⅰ_2	BnaA01g19300D	0.0552127	0.517949	normal	0.325416	0.27069	normal	2.32428e-05	-1.02161	down
up-R. in T.	Ⅰ_3	BnaA01g19450D	3.1252e-15	1.82108	up	6.26912e-77	3.55602	up	1.32421e-83	3.63397	up
	Ⅰ_3	BnaA01g19470D	0.00356037	0.984794	normal	3.98755e-39	3.46226	up	4.96671e-11	1.89761	up
	Ⅰ_3	BnaA01g20340D	0.000622308	1.07615	up	6.88842e-11	1.53436	up	0.702062	0.209714	normal
	Ⅰ_2	BnaA01g20680D	0.358011	0.592504	normal	0.000835964	1.60356	up	--	--	--
	Ⅰ_3	BnaA01g20900D	0.86672	0.104803	normal	0.00990675	0.803228	normal	0.000142483	1.13792	up
	Ⅰ_2	BnaA01g22090D	0.00882822	1.32577	up	0.398021	0.512078	normal	0.195858	-0.626187	normal
	Ⅰ_2	BnaA01g22170D	4.51385e-06	2.69713	up	--	--	--	--	--	--
	Ⅰ_2	BnaA01g22500D	0.00234912	1.63988	up	--	--	--	--	--	--
	Ⅰ_2	BnaA01g22890D	3.34697e-15	3.48676	up	4.70322e-07	2.66295	up	--	--	--
	Ⅰ_2	BnaA01g23170D	0.00471475	1.03719	up	0.000366078	1.54983	up	0.753963	-0.181124	normal
	Ⅰ_3	BnaA01g23770D	0.662369	0.227364	normal	0.00473392	0.879954	normal	5.57567e-09	1.77873	up
	Ⅰ_3	BnaA01g23810D	--	--	--	2.04556e-138	8.15412	up	6.50099e-118	Inf	up
	Ⅰ_3	BnaA01g23940D	--	--	--	0.000857094	1.97419	up	1.49124e-16	3.41658	up
	Ⅰ_2	BnaA01g24280D	2.07446e-24	1.35403	up	0.0608061	0.321337	normal	3.69514e-20	1.18245	up
	Ⅰ_2	BnaA01g24310D	0.00673431	1.00721	up	0.238237	0.444142	normal	0.617108	-0.275769	normal
	Ⅰ_3	BnaA01g24560D	--	--	--	--	--	--	1.16603e-14	2.41421	up
up-R. in T.	Ⅰ_3	BnaA01g24850D	2.63294e-10	4.15312	up	1.77863e-16	2.81973	up	8.377e-25	3.7786	up
	Ⅰ_3	BnaA01g25010D	--	--	--	2.55357e-13	6.43738	up	8.35375e-66	Inf	up
	Ⅰ_3	BnaA01g25020D	0.905698	0.110166	normal	0.000742065	1.29015	up	1.50484e-10	1.59736	up
	Ⅰ_2	BnaA01g25190D	4.61774e-06	1.39282	up	0.285406	0.473327	normal	2.51255e-06	1.34612	up
	Ⅰ_3	BnaA01g25260D	--	--	--	1.12317e-06	2.57678	up	0.00501441	1.6698	up
up-R. in T.	Ⅰ_3	BnaA01g25330D	6.87278e-06	1.15876	up	9.08647e-25	2.38389	up	4.17388e-58	2.77987	up
	Ⅰ_2	BnaA01g26040D	5.4242e-09	1.63759	up	0.0546411	0.712921	normal	0.000998774	0.896427	normal
	Ⅰ_3	BnaA01g26130D	0.303125	0.24066	normal	0.0707609	0.79131	normal	0.00024765	1.14308	up
	Ⅰ_2	BnaA01g26650D	1.32269e-10	3.25719	up	2.72552e-06	2.21318	up	0.510435	0.351707	normal
	Ⅰ_3	BnaA01g27190D	--	--	--	1.30863e-12	3.72193	up	7.24721e-13	4.73615	up
	Ⅰ_2	BnaA01g27770D	1.21851e-05	1.1852	up	0.456107	-0.443724	normal	0.913938	0.0620972	normal
up-R. in T.	Ⅰ_2	BnaA01g28110D	3.23321e-20	4.04838	up	9.76866e-05	1.81714	up	0.0058363	1.30609	up
	Ⅰ_2	BnaA01g28580D	1.00569e-13	1.46779	up	0.24228	0.351751	normal	4.30882e-08	1.0393	up
	Ⅰ_2	BnaA01g28800D	1.22729e-07	1.85538	up	0.000229536	1.25225	up	0.0791149	1.00183	normal
	Ⅰ_3	BnaA01g28840D	--	--	--	0.109814	0.924662	normal	2.58735e-05	1.78243	up
	Ⅰ_3	BnaA01g29210D	--	--	--	0.000550871	1.48914	up	--	--	--
	Ⅰ_2	BnaA01g29230D	1.43337e-08	-0.832435	normal	0.000267456	-0.603347	normal	6.53789e-18	-1.49614	down
	Ⅰ_2	BnaA01g29420D	1.6481e-57	1.40995	up	0.00877612	0.35043	normal	2.60987e-23	1.19828	up
	Ⅰ_2	BnaA01g31310D	9.59348e-12	4.52809	up	3.19084e-08	3.72615	up	--	--	--
up-R. in T.	Ⅰ_3	BnaA01g31320D	2.70515e-53	5.25929	up	1.29665e-293	8.93701	up	0	8.51949	up
	Ⅰ_2	BnaA01g31570D	2.79909e-20	1.24123	up	0.523112	-0.141096	normal	0.677109	0.0922549	normal
	Ⅰ_2	BnaA01g31630D	6.99058e-11	1.87298	up	0.85469	0.0530869	normal	0.0615643	1.15377	normal
	Ⅰ_2	BnaA01g31800D	2.7774e-16	Inf	up	--	--	--	--	--	--
	Ⅰ_3	BnaA01g31910D	--	--	--	2.52663e-08	3.13786	up	--	--	--
	Ⅰ_3	BnaA01g32030D	0.00249802	0.560603	normal	6.65285e-19	1.15894	up	3.96893e-22	1.29665	up
	Ⅰ_2	BnaA01g32050D	0.00266935	1.19664	up	0.678455	-0.205081	normal	0.600048	-0.195805	normal
	Ⅰ_2	BnaA01g32110D	2.55109e-05	1.62479	up	0.0100912	1.13624	normal	0.0105999	-0.979509	normal
	Ⅰ_2	BnaA01g32200D	2.38473e-26	3.70896	up	1.07187e-20	2.95676	up	--	--	--
	Ⅰ_3	BnaA01g32230D	0.341406	0.54822	normal	0.00324169	1.15653	up	8.7725e-05	1.33871	up
	Ⅰ_3	BnaA01g32620D	--	--	--	--	--	--	8.42594e-07	2.58434	up
	Ⅰ_3	BnaA01g33160D	--	--	--	1.18848e-15	Inf	up	5.94862e-26	Inf	up
	Ⅰ_2	BnaA01g33410D	1.13419e-29	1.64577	up	0.0914749	0.328017	normal	0.69331	-0.0868289	normal
	Ⅰ_2	BnaA01g33560D	0.00886814	0.606522	normal	0.993198	-0.037036	normal	2.94541e-10	-1.30117	down
	Ⅰ_2	BnaA01g34330D	0.0570649	-0.771321	normal	0.200609	-0.596234	normal	7.8213e-09	-3.75907	down
	Ⅰ_2	BnaA01g34570D	0.00851483	1.32721	up	0.133751	1.03177	normal	--	--	--
	Ⅰ_2	BnaA01g34580D	9.07219e-09	0.855832	normal	1.3226e-08	1.03604	up	0.736303	-0.0934827	normal
	Ⅰ_3	BnaA01g34610D	--	--	--	--	--	--	1.09172e-27	3.49548	up
	Ⅰ_3	BnaA01g34620D	--	--	--	--	--	--	3.62965e-36	4.6986	up
	Ⅰ_2	BnaA01g34990D	5.87694e-13	1.02153	up	0.000778376	0.494319	normal	0.0180182	-0.381797	normal
	Ⅰ_2	BnaA01g35230D	3.26766e-05	1.66502	up	0.205905	0.647142	normal	0.287343	-0.472178	normal
	Ⅰ_2	BnaA01g35320D	6.37793e-09	3.27971	up	--	--	--	--	--	--
	Ⅰ_2	BnaA01g35490D	0.135387	0.746732	normal	0.00199909	-1.47697	down	--	--	--
	Ⅰ_2	BnaA01g35500D	0.0011708	1.83141	up	--	--	--	--	--	--
	Ⅰ_2	BnaA01g35850D	4.47104e-17	1.66317	up	1.36939e-07	0.968607	normal	0.580178	0.163911	normal
	Ⅰ_3	BnaA01g35860D	0.755083	0.18248	normal	1.77075e-10	1.61025	up	7.90896e-06	1.39386	up
	Ⅰ_2	BnaA01g35930D	0.00138251	1.36788	up	0.00511378	1.11436	up	0.14701	0.736901	normal
	Ⅰ_2	BnaA01g36530D	8.44841e-17	6.33696	up	1.44819e-17	5.54539	up	--	--	--
	Ⅰ_3	BnaA01g36580D	--	--	--	6.50964e-20	5.06506	up	5.98328e-26	Inf	up
	Ⅰ_2	BnaA01g37290D	5.90955e-13	Inf	up	--	--	--	--	--	--
	Ⅰ_2	BnaA02g00150D	0.0365289	-0.776695	normal	0.945529	-0.0425103	normal	0.00197131	-1.31634	down
	Ⅰ_2	BnaA02g00390D	3.61636e-09	1.48969	up	0.0529876	-0.682133	normal	4.9752e-10	1.24397	up
	Ⅰ_3	BnaA02g00670D	2.78102e-06	-0.591685	normal	2.92515e-23	1.21182	up	0.195621	0.195396	normal
	Ⅰ_3	BnaA02g01220D	--	--	--	--	--	--	4.17812e-05	1.95755	up
	Ⅰ_2	BnaA02g01340D	0.000839741	-0.629611	normal	0.517806	0.137451	normal	2.85614e-14	-1.41785	down
up-R. in T.	Ⅰ_3	BnaA02g01830D	2.85516e-15	2.98874	up	4.38803e-15	3.24269	up	9.1841e-43	3.41431	up
	Ⅰ_3	BnaA02g01850D	--	--	--	1.14674e-22	Inf	up	--	--	--
	Ⅰ_2	BnaA02g02470D	0.41177	0.28178	normal	0.651214	0.255079	normal	0.00280082	-1.51899	down
	Ⅰ_2	BnaA02g03180D	0.925572	0.00845247	normal	0.890796	-0.0535847	normal	1.56612e-11	-1.65643	down
	Ⅰ_2	BnaA02g03250D	0.159166	0.584244	normal	0.704385	-0.17901	normal	5.49625e-08	-1.9904	down
	Ⅰ_2	BnaA02g03320D	1.18662e-18	Inf	up	1.43188e-16	Inf	up	--	--	--
	Ⅰ_2	BnaA02g03330D	0.00520583	1.66267	up	--	--	--	--	--	--
	Ⅰ_2	BnaA02g03780D	0.0244496	-0.656923	normal	0.703771	-0.162957	normal	2.03979e-06	-1.46933	down
	Ⅰ_3	BnaA02g03850D	0.788969	-0.143822	normal	5.58575e-05	1.328	up	1.71903e-29	2.34089	up
	Ⅰ_2	BnaA02g04090D	0.00210827	1.4353	up	0.00108446	1.22216	up	--	--	--
	Ⅰ_2	BnaA02g04180D	0.0137845	0.751914	normal	0.00168403	1.00387	up	0.409346	-0.323646	normal
	Ⅰ_2	BnaA02g04740D	0.317992	-0.413307	normal	0.240693	0.573272	normal	6.68513e-07	-2.17067	down
	Ⅰ_3	BnaA02g05230D	0.000971731	-0.557537	normal	1.16265e-05	0.577429	normal	9.25076e-211	4.18501	up
	Ⅰ_2	BnaA02g05460D	0.300051	-0.499028	normal	0.255814	-0.486979	normal	3.15874e-10	-2.74741	down
	Ⅰ_2	BnaA02g05540D	0.00109942	0.919828	normal	0.412886	0.228975	normal	0.000220328	-1.06503	down
	Ⅰ_2	BnaA02g05700D	5.96114e-11	2.51959	up	--	--	--	--	--	--
	Ⅰ_2	BnaA02g05760D	0.00034244	2.09673	up	1.43994e-13	4.06144	up	--	--	--
	Ⅰ_2	BnaA02g05840D	2.04632e-25	1.80273	up	2.15495e-05	0.880213	normal	0.209148	0.259502	normal
	Ⅰ_2	BnaA02g05940D	2.19782e-39	1.941	up	2.90649e-29	1.94685	up	2.85588e-07	0.947596	normal
	Ⅰ_2	BnaA02g06000D	0.00181919	1.57269	up	6.42301e-06	1.3562	up	0.0264744	-0.825456	normal
	Ⅰ_3	BnaA02g06210D	0.871633	0.0785971	normal	0.00364564	0.609519	normal	3.53737e-08	1.02864	up
	Ⅰ_2	BnaA02g06490D	0.46831	0.48045	normal	0.962961	0.0290333	normal	0.000940867	-1.53984	down
	Ⅰ_2	BnaA02g06550D	0.807303	0.154067	normal	0.79821	0.26636	normal	0.000121543	-1.7442	down
	Ⅰ_2	BnaA02g06850D	3.07472e-06	2.65426	up	--	--	--	0.899133	-0.107941	normal
	Ⅰ_3	BnaA02g07070D	0.00375672	1.00563	up	0.558453	0.215063	normal	2.10608e-10	1.34913	up
	Ⅰ_2	BnaA02g07310D	4.64958e-10	4.67572	up	--	--	--	--	--	--
	Ⅰ_3	BnaA02g07350D	0.586485	-0.704457	normal	4.77215e-12	1.72795	up	1.05567e-09	1.39627	up
	Ⅰ_2	BnaA02g07480D	0.00155476	1.17828	up	0.000736467	1.22736	up	0.513039	-0.423606	normal
	Ⅰ_2	BnaA02g07980D	5.54246e-09	1.05541	up	2.59364e-05	0.866747	normal	0.198134	0.32199	normal
	Ⅰ_3	BnaA02g08010D	0.000214773	0.491673	normal	1.3909e-42	1.7615	up	1.52436e-69	2.19097	up
	Ⅰ_3	BnaA02g08020D	0.738046	-0.0961032	normal	6.08457e-07	0.67998	normal	6.43469e-38	1.61427	up
	Ⅰ_2	BnaA02g08090D	0.00236239	-0.54042	normal	0.412912	-0.164945	normal	8.51077e-09	-1.09335	down
	Ⅰ_2	BnaA02g08610D	0.0264266	1.18959	normal	4.14945e-06	2.44248	up	--	--	--
	Ⅰ_2	BnaA02g08790D	3.72095e-10	2.39115	up	6.97212e-11	2.31551	up	0.135458	0.7291	normal
	Ⅰ_2	BnaA02g09160D	0.00314337	0.811991	normal	0.193332	0.418214	normal	3.15695e-06	-1.41071	down
	Ⅰ_2	BnaA02g09230D	0.42853	-0.369299	normal	0.551829	-0.300494	normal	0.001288	-1.85399	down
	Ⅰ_2	BnaA02g09380D	0.384085	0.449226	normal	0.00401678	1.33894	up	0.0577084	-0.894999	normal
	Ⅰ_2	BnaA02g09460D	4.58517e-51	1.33676	up	9.37228e-11	0.841046	normal	0.0133896	-0.329656	normal
	Ⅰ_3	BnaA02g09470D	0.904154	-0.0878242	normal	0.0409811	0.784949	normal	6.84989e-05	1.63915	up
	Ⅰ_3	BnaA02g09600D	--	--	--	0.00468652	1.48129	up	--	--	--
	Ⅰ_3	BnaA02g09660D	7.2013e-05	0.866455	normal	9.47604e-07	0.847058	normal	1.09444e-17	1.32642	up
	Ⅰ_3	BnaA02g09860D	--	--	--	--	--	--	6.13835e-21	5.18755	up
up-R. in T.	Ⅰ_3	BnaA02g09880D	0.00013249	1.36774	up	1.69476e-17	4.02108	up	2.49391e-58	3.54086	up
	Ⅰ_3	BnaA02g09890D	2.77119e-16	0.752269	normal	1.93983e-10	1.06569	up	6.02289e-50	1.92319	up
	Ⅰ_3	BnaA02g09960D	0.00785271	-0.388716	normal	0.104354	0.222703	normal	1.50006e-28	1.34736	up
	Ⅰ_2	BnaA02g10290D	0.110325	0.890474	normal	0.540789	-0.354694	normal	0.000231386	-1.72999	down
	Ⅰ_2	BnaA02g10420D	8.86364e-17	3.91863	up	0.000523656	1.79242	up	--	--	--
	Ⅰ_2	BnaA02g10490D	0.00360792	1.36502	up	0.0361366	0.991924	normal	0.618292	-0.280364	normal
	Ⅰ_3	BnaA02g10560D	--	--	--	3.01685e-22	Inf	up	4.7089e-09	7.19506	up
	Ⅰ_3	BnaA02g10740D	--	--	--	1.58354e-20	Inf	up	--	--	--
	Ⅰ_3	BnaA02g10980D	0.824153	0.119343	normal	6.11795e-18	1.50381	up	1.14127e-05	0.572535	normal
	Ⅰ_2	BnaA02g11400D	1.57326e-07	3.48752	up	--	--	--	--	--	--
	Ⅰ_3	BnaA02g11680D	0.944918	-0.0535294	normal	2.34464e-09	1.23272	up	2.95048e-07	0.904047	normal
	Ⅰ_3	BnaA02g11960D	--	--	--	3.40633e-11	4.4565	up	1.08414e-45	Inf	up
up-R. in T.	Ⅰ_3	BnaA02g12250D	1.17359e-20	1.40218	up	7.34072e-50	1.90842	up	9.84137e-57	2.08879	up
	Ⅰ_3	BnaA02g12400D	--	--	--	--	--	--	9.89913e-53	Inf	up
	Ⅰ_3	BnaA02g12410D	--	--	--	2.50628e-158	5.74428	up	0	9.3426	up
	Ⅰ_2	BnaA02g13180D	0.00662005	0.831228	normal	0.00317898	0.978601	normal	0.000217898	-1.10314	down
	Ⅰ_2	BnaA02g13230D	4.978e-08	3.11716	up	9.22387e-05	1.91707	up	--	--	--
	Ⅰ_3	BnaA02g13260D	0.000310109	-0.999193	normal	8.04418e-06	1.33286	up	5.49126e-18	1.54385	up
	Ⅰ_2	BnaA02g13300D	1.97757e-12	Inf	up	2.53834e-27	Inf	up	--	--	--
up-R. in T.	Ⅰ_3	BnaA02g13370D	1.19536e-05	1.0537	up	3.537e-14	1.59243	up	1.11833e-76	3.13873	up
	Ⅰ_2	BnaA02g13390D	1.07811e-08	1.16713	up	0.64053	0.159171	normal	1.57695e-07	0.910083	normal
	Ⅰ_2	BnaA02g14150D	0.00382366	1.38836	up	0.143321	0.621051	normal	--	--	--
	Ⅰ_2	BnaA02g14310D	0.119302	0.393159	normal	1.57637e-05	-1.26412	down	0.0266465	-0.600838	normal
	Ⅰ_2	BnaA02g14400D	0.00895971	0.817701	normal	0.319911	-0.427103	normal	0.000717248	-1.06944	down
	Ⅰ_3	BnaA02g14570D	--	--	--	3.05844e-10	3.73114	up	--	--	--
	Ⅰ_2	BnaA02g14780D	1.36047e-12	Inf	up	--	--	--	--	--	--
	Ⅰ_2	BnaA02g14990D	0.00694597	1.03713	up	0.858891	0.11833	normal	0.00020493	-1.98516	down
	Ⅰ_3	BnaA02g15130D	0.725977	-0.126123	normal	0.106241	0.482351	normal	2.53951e-13	1.52186	up
up-R. in T.	Ⅰ_2	BnaA02g15140D	6.28545e-27	1.70224	up	1.13117e-11	1.04885	up	1.7864e-08	1.12056	up
	Ⅰ_2	BnaA02g15620D	2.53402e-08	1.76716	up	5.01678e-09	2.19622	up	0.750842	0.25109	normal
	Ⅰ_2	BnaA02g15650D	0.00618197	1.20675	up	0.0365635	-0.991248	normal	0.196748	-0.60341	normal
	Ⅰ_3	BnaA02g15790D	--	--	--	--	--	--	2.10314e-25	4.22159	up
	Ⅰ_3	BnaA02g15810D	--	--	--	--	--	--	2.44578e-05	1.95481	up
	Ⅰ_3	BnaA02g15910D	6.27948e-13	6.28487	up	--	--	--	4.06185e-15	3.03163	up
	Ⅰ_2	BnaA02g16510D	9.73907e-06	2.67097	up	5.20022e-05	2.05233	up	--	--	--
	Ⅰ_2	BnaA02g16680D	0.000125865	1.23921	up	0.457107	0.408654	normal	0.728597	-0.187478	normal
	Ⅰ_2	BnaA02g17390D	1.13164e-10	3.25543	up	1.92937e-05	1.67456	up	--	--	--
	Ⅰ_2	BnaA02g18160D	0.0106293	-0.578732	normal	0.621227	-0.12547	normal	1.94229e-13	-1.85183	down
	Ⅰ_3	BnaA02g18330D	--	--	--	--	--	--	1.18827e-11	5.94453	up
	Ⅰ_3	BnaA02g18480D	--	--	--	5.44944e-05	1.97823	up	--	--	--
	Ⅰ_2	BnaA02g18610D	4.63916e-16	Inf	up	--	--	--	--	--	--
	Ⅰ_2	BnaA02g18700D	3.59036e-06	2.27538	up	--	--	--	--	--	--
	Ⅰ_3	BnaA02g18770D	0.368148	-0.5332	normal	0.0975855	0.532871	normal	2.62714e-06	1.27175	up
	Ⅰ_2	BnaA02g18840D	1.22297e-14	1.905	up	0.000201069	1.15163	up	0.871396	0.0655975	normal
	Ⅰ_3	BnaA02g19590D	--	--	--	--	--	--	1.4523e-22	Inf	up
up-R. in T.	Ⅰ_2	BnaA02g19770D	2.15967e-23	2.58041	up	1.25934e-20	2.43046	up	0.000887345	1.31349	up
	Ⅰ_2	BnaA02g19880D	0.00196637	1.09127	up	0.957116	0.0527851	normal	1.9198e-05	-1.56327	down
	Ⅰ_2	BnaA02g20130D	6.91297e-06	2.28779	up	--	--	--	--	--	--
	Ⅰ_2	BnaA02g20210D	3.13905e-12	1.48628	up	0.0270814	0.689152	normal	0.466456	0.213327	normal
	Ⅰ_2	BnaA02g20510D	1.07999e-09	1.03301	up	1.08759e-10	1.05531	up	0.115479	0.351611	normal
up-R. in T.	Ⅰ_3	BnaA02g20580D	0.0088379	1.51664	up	8.87761e-08	2.63695	up	2.20943e-08	2.25706	up
	Ⅰ_2	BnaA02g21240D	0.00193833	-0.502901	normal	0.00141592	-0.526345	normal	8.36598e-10	-1.1423	down
up-R. in T.	Ⅰ_2	BnaA02g21280D	4.67842e-50	8.1333	up	2.68276e-28	Inf	up	5.33538e-08	Inf	up
up-R. in T.	Ⅰ_2	BnaA02g21380D	1.84674e-56	Inf	up	7.27742e-41	Inf	up	8.29153e-34	Inf	up
	Ⅰ_3	BnaA02g21410D	--	--	--	--	--	--	1.33788e-18	Inf	up
up-R. in T.	Ⅰ_2	BnaA02g21620D	8.99701e-16	3.51672	up	0.000240864	2.01609	up	7.81867e-05	2.61278	up
up-R. in T.	Ⅰ_2	BnaA02g21780D	4.71311e-32	Inf	up	7.03634e-15	Inf	up	3.76777e-26	Inf	up
	Ⅰ_2	BnaA02g22360D	5.17309e-31	5.34525	up	6.20357e-90	5.34053	up	--	--	--
	Ⅰ_2	BnaA02g22450D	2.16492e-12	2.5103	up	0.239301	0.594705	normal	0.00131455	1.70542	up
	Ⅰ_2	BnaA02g22960D	0.00216306	0.866848	normal	0.000505953	1.06759	up	0.502517	-0.25032	normal
	Ⅰ_2	BnaA02g23460D	1.08874e-40	1.66765	up	1.48603e-36	1.57618	up	7.38911e-10	0.849794	normal
	Ⅰ_2	BnaA02g23500D	1.29193e-16	1.24486	up	7.90966e-06	0.717212	normal	0.000219383	-0.808156	normal
up-R. in T.	Ⅰ_2	BnaA02g23580D	4.17649e-23	4.0628	up	2.89114e-26	4.34248	up	4.00786e-18	5.41279	up
	Ⅰ_2	BnaA02g24390D	1.58027e-07	3.35969	up	--	--	--	--	--	--
	Ⅰ_2	BnaA02g24690D	1.85686e-08	1.77227	up	0.0356584	1.07928	normal	0.87557	0.135409	normal
	Ⅰ_2	BnaA02g25040D	3.07171e-06	2.66103	up	--	--	--	--	--	--
	Ⅰ_3	BnaA02g25930D	5.85428e-07	0.907993	normal	1.88533e-33	1.69994	up	1.26912e-29	1.97441	up
	Ⅰ_3	BnaA02g26280D	--	--	--	7.79419e-09	3.70952	up	--	--	--
	Ⅰ_3	BnaA02g26610D	0.243228	-0.190098	normal	0.0875815	0.236594	normal	4.45142e-17	1.07426	up
	Ⅰ_2	BnaA02g27070D	5.64763e-13	1.57423	up	0.0322169	0.581286	normal	0.0183085	-0.588767	normal
	Ⅰ_2	BnaA02g27160D	1.77025e-09	0.820505	normal	5.12005e-13	1.0865	up	0.531075	0.127062	normal
	Ⅰ_2	BnaA02g27230D	0.34994	-0.208675	normal	1.07503e-05	-1.11286	down	0.0073544	-0.560813	normal
	Ⅰ_2	BnaA02g27620D	0.00582696	1.37083	up	--	--	--	0.189651	0.842125	normal
up-R. in T.	Ⅰ_3	BnaA02g28180D	1.3056e-39	Inf	up	1.22784e-80	Inf	up	1.08185e-69	Inf	up
	Ⅰ_3	BnaA02g28700D	0.346457	-0.30269	normal	1.13374e-25	1.66565	up	0.0164518	-0.433912	normal
	Ⅰ_3	BnaA02g29910D	0.28063	-0.583944	normal	5.08253e-06	1.52984	up	0.000382095	1.32309	up
	Ⅰ_2	BnaA02g30030D	2.3469e-06	2.9834	up	--	--	--	--	--	--
	Ⅰ_2	BnaA02g30610D	1.91523e-07	1.96765	up	0.0686919	1.21592	normal	7.16826e-06	1.80957	up
	Ⅰ_2	BnaA02g30690D	8.71818e-06	1.33271	up	1.85125e-06	1.35441	up	0.540881	-0.304524	normal
	Ⅰ_3	BnaA02g30740D	0.0127572	0.25964	normal	7.8352e-06	0.715268	normal	2.61468e-26	1.3404	up
	Ⅰ_3	BnaA02g31070D	--	--	--	--	--	--	3.07979e-27	Inf	up
up-R. in T.	Ⅰ_3	BnaA02g31100D	6.23298e-248	Inf	up	0	Inf	up	0	Inf	up
	Ⅰ_3	BnaA02g31110D	0.0298021	0.415228	normal	8.82462e-12	0.97104	normal	2.82605e-16	1.09155	up
	Ⅰ_2	BnaA02g31240D	2.77813e-09	1.48597	up	0.0701419	0.810066	normal	0.186874	-0.387651	normal
	Ⅰ_3	BnaA02g31390D	0.087356	0.491626	normal	1.75129e-19	1.5447	up	4.48584e-27	1.60408	up
	Ⅰ_2	BnaA02g31450D	0.00233264	1.05404	up	0.00275118	0.973247	normal	0.191921	-0.572771	normal
	Ⅰ_2	BnaA02g31550D	0.00221716	1.56102	up	0.0386578	1.01297	normal	0.350526	-0.502437	normal
	Ⅰ_3	BnaA02g31930D	--	--	--	0.00022027	2.13321	up	1.47325e-09	2.52068	up
	Ⅰ_3	BnaA02g32090D	--	--	--	--	--	--	3.60383e-17	4.77564	up
	Ⅰ_3	BnaA02g32400D	0.239645	0.584913	normal	1.03504e-12	1.9408	up	3.16167e-06	1.53741	up
	Ⅰ_3	BnaA02g32910D	0.0927604	1.0511	normal	0.986191	0.0302656	normal	5.71863e-05	1.90467	up
	Ⅰ_3	BnaA02g33710D	0.616525	-0.260595	normal	0.00187763	0.724016	normal	9.47713e-11	1.42174	up
	Ⅰ_2	BnaA02g33780D	2.45077e-16	5.07833	up	0.0010922	2.66461	up	--	--	--
	Ⅰ_2	BnaA02g33900D	3.1105e-18	2.05527	up	0.00197313	1.11434	up	3.20315e-05	-1.91634	down
	Ⅰ_2	BnaA02g34010D	0.417659	-0.488579	normal	0.0268093	-1.2508	normal	0.00790563	-1.6715	down
	Ⅰ_3	BnaA02g34120D	0.0133063	0.444553	normal	3.95538e-24	1.41353	up	0.00642829	0.430608	normal
up-R. in T.	Ⅰ_2	BnaA02g34130D	5.19979e-10	2.1434	up	1.83357e-06	1.59497	up	1.24384e-05	1.62025	up
up-R. in T.	Ⅰ_2	BnaA02g34260D	1.93718e-19	4.17357	up	1.18537e-28	5.16023	up	1.31284e-11	3.75273	up
	Ⅰ_3	BnaA02g34450D	--	--	--	--	--	--	0.00289804	1.37414	up
	Ⅰ_3	BnaA02g34460D	--	--	--	0.0143967	1.19046	normal	1.56616e-06	2.33461	up
up-R. in T.	Ⅰ_2	BnaA02g34520D	3.13899e-35	Inf	up	4.35975e-31	Inf	up	6.45933e-16	Inf	up
up-R. in T.	Ⅰ_2	BnaA02g34770D	2.13019e-15	5.15762	up	4.89637e-12	4.35683	up	9.88319e-14	4.62081	up
	Ⅰ_2	BnaA02g35820D	0.337534	0.330502	normal	0.645386	0.159529	normal	7.75462e-05	-1.07981	down
	Ⅰ_2	BnaA02g36030D	2.49025e-23	1.54116	up	0.00506839	0.420793	normal	0.320646	0.149902	normal
	Ⅰ_3	BnaA02g36480D	--	--	--	6.3571e-06	1.89237	up	1.89047e-09	2.42224	up
	Ⅰ_3	BnaA02g36800D	--	--	--	1.29172e-16	5.78002	up	1.86109e-28	Inf	up
	Ⅰ_3	BnaA02g36850D	0.269124	0.362251	normal	1.49506e-05	1.0158	up	0.000266218	0.900477	normal
	Ⅰ_2	BnaA02g36920D	0.000619886	1.86483	up	--	--	--	--	--	--
	Ⅰ_2	BnaA02g37060D	2.21022e-05	2.2004	up	--	--	--	--	--	--
	Ⅰ_2	BnaA02g37120D	0.000161782	1.56675	up	0.0518514	1.00193	normal	0.194964	0.524455	normal
	Ⅰ_3	BnaA03g00260D	1.90512e-06	0.537425	normal	2.29065e-32	1.55983	up	1.46244e-61	2.0206	up
up-R. in T.	Ⅰ_3	BnaA03g00330D	1.17272e-09	2.83676	up	8.71361e-06	3.00615	up	3.38361e-25	3.49466	up
up-R. in T.	Ⅰ_3	BnaA03g00350D	2.09575e-05	1.76103	up	2.48292e-11	1.96156	up	3.07638e-38	2.79662	up
	Ⅰ_2	BnaA03g00380D	1.48523e-17	1.21433	up	7.35507e-08	0.778609	normal	0.174699	0.264505	normal
	Ⅰ_2	BnaA03g00530D	3.05169e-10	2.84585	up	--	--	--	--	--	--
	Ⅰ_2	BnaA03g00600D	2.76262e-11	3.32842	up	--	--	--	--	--	--
	Ⅰ_2	BnaA03g00750D	1.4546e-10	4.81417	up	--	--	--	--	--	--
	Ⅰ_3	BnaA03g00790D	--	--	--	--	--	--	1.16626e-05	1.93669	up
	Ⅰ_3	BnaA03g01420D	0.324432	0.274568	normal	4.48201e-05	0.896613	normal	4.50233e-10	1.16522	up
	Ⅰ_3	BnaA03g01490D	--	--	--	--	--	--	2.43017e-21	Inf	up
	Ⅰ_2	BnaA03g01570D	3.39191e-35	4.48848	up	2.90885e-46	6.08894	up	--	--	--
	Ⅰ_2	BnaA03g01910D	1.67124e-08	1.59737	up	6.80931e-05	1.29861	up	0.10317	-0.629322	normal
	Ⅰ_3	BnaA03g02070D	--	--	--	1.96628e-37	8.92729	up	1.684e-169	9.27992	up
	Ⅰ_3	BnaA03g02500D	2.27967e-05	0.630609	normal	1.75818e-13	0.950814	normal	3.37613e-79	2.50912	up
	Ⅰ_2	BnaA03g02650D	0.0030086	0.559883	normal	0.501466	0.148289	normal	2.67735e-24	-2.81961	down
	Ⅰ_3	BnaA03g03010D	0.16503	0.609824	normal	2.87447e-05	1.55473	up	1.09969e-05	1.19431	up
	Ⅰ_3	BnaA03g03080D	0.000605121	1.10146	up	0.000518927	0.9696	normal	2.48945e-18	1.87199	up
	Ⅰ_3	BnaA03g03410D	0.291436	0.438431	normal	0.00198114	0.880236	normal	1.06667e-07	1.37823	up
	Ⅰ_2	BnaA03g03850D	0.000479154	1.73032	up	0.457764	0.435482	normal	0.0751535	-0.783039	normal
	Ⅰ_3	BnaA03g04250D	--	--	--	--	--	--	7.07242e-39	5.42438	up
	Ⅰ_3	BnaA03g04560D	0.605329	-0.41377	normal	0.0153602	1.08596	normal	1.51026e-05	1.47303	up
up-R. in T.	Ⅰ_2	BnaA03g04620D	2.99667e-71	3.84364	up	4.25406e-22	2.92544	up	8.46448e-26	2.14572	up
	Ⅰ_3	BnaA03g04730D	6.62938e-06	0.866995	normal	3.67369e-23	1.42302	up	1.11765e-56	2.12694	up
	Ⅰ_2	BnaA03g05460D	0.000651611	1.66252	up	7.27464e-11	2.64581	up	--	--	--
	Ⅰ_2	BnaA03g05510D	5.78157e-06	1.98769	up	0.238103	0.675965	normal	0.0692911	-0.845023	normal
	Ⅰ_3	BnaA03g05960D	--	--	--	3.03873e-14	Inf	up	--	--	--
up-R. in T.	Ⅰ_3	BnaA03g05980D	1.60175e-265	5.4131	up	0	6.35784	up	0	6.90147	up
	Ⅰ_2	BnaA03g06880D	1.46938e-05	3.206	up	--	--	--	--	--	--
	Ⅰ_3	BnaA03g06920D	0.159803	1.35879	normal	3.68505e-09	1.89652	up	2.08862e-16	2.43702	up
	Ⅰ_3	BnaA03g07050D	0.905986	-0.0690996	normal	1.10127e-08	1.76519	up	0.000257851	0.907979	normal
	Ⅰ_2	BnaA03g08080D	1.1236e-05	2.839	up	0.000138257	1.9444	up	--	--	--
	Ⅰ_2	BnaA03g08140D	1.32696e-06	1.37097	up	0.903697	-0.175088	normal	0.0550907	-0.654438	normal
	Ⅰ_2	BnaA03g08540D	5.16132e-07	1.36159	up	0.506735	0.269003	normal	0.573871	-0.197466	normal
	Ⅰ_2	BnaA03g08590D	0.00703542	1.50201	up	2.89433e-06	2.7882	up	--	--	--
	Ⅰ_2	BnaA03g09390D	0.0013335	1.55524	up	--	--	--	--	--	--
	Ⅰ_2	BnaA03g09480D	1.99755e-08	2.3876	up	2.85724e-06	1.56071	up	0.0154989	1.15302	normal
	Ⅰ_2	BnaA03g09540D	7.12028e-16	Inf	up	--	--	--	--	--	--
	Ⅰ_2	BnaA03g09850D	1.31074e-16	1.42569	up	4.28117e-07	1.0621	up	0.156287	0.298444	normal
	Ⅰ_2	BnaA03g09900D	1.67471e-09	1.41326	up	5.89513e-10	2.04248	up	0.460709	-0.299949	normal
	Ⅰ_3	BnaA03g10490D	--	--	--	--	--	--	8.54994e-13	3.71054	up
	Ⅰ_2	BnaA03g10770D	4.78582e-09	1.68908	up	0.156813	0.516242	normal	0.310683	0.343481	normal
	Ⅰ_3	BnaA03g11100D	0.445518	0.473299	normal	0.0647925	0.977769	normal	4.56037e-13	1.99481	up
	Ⅰ_3	BnaA03g11110D	0.671053	0.830948	normal	6.40642e-09	2.6773	up	8.74901e-11	1.44156	up
	Ⅰ_2	BnaA03g11520D	1.1287e-05	1.84866	up	--	--	--	1.97299e-05	1.55932	up
	Ⅰ_2	BnaA03g11620D	0.000276561	1.68541	up	--	--	--	--	--	--
	Ⅰ_2	BnaA03g12150D	1.77983e-13	Inf	up	--	--	--	--	--	--
	Ⅰ_3	BnaA03g12660D	0.88421	0.147197	normal	3.7905e-11	2.35881	up	3.53478e-11	2.08274	up
up-R. in T.	Ⅰ_3	BnaA03g13340D	7.78107e-12	5.81081	up	4.40941e-07	2.86702	up	1.56434e-10	2.16295	up
	Ⅰ_2	BnaA03g13370D	2.89631e-05	1.27532	up	0.0151552	1.03774	normal	0.301323	-0.410993	normal
	Ⅰ_3	BnaA03g13400D	--	--	--	0.00258869	1.57704	up	0.448903	0.388201	normal
	Ⅰ_3	BnaA03g13690D	1.48465e-05	2.6182	up	--	--	--	4.18067e-09	2.19003	up
	Ⅰ_3	BnaA03g13730D	0.407993	-0.538079	normal	0.0988215	0.614314	normal	0.000302892	1.554	up
	Ⅰ_3	BnaA03g14260D	--	--	--	0.638293	0.310381	normal	9.00271e-06	2.27629	up
	Ⅰ_2	BnaA03g14430D	9.59992e-07	1.5032	up	0.059494	0.737157	normal	0.708912	-0.165741	normal
	Ⅰ_3	BnaA03g14520D	0.76585	0.217305	normal	0.922913	-0.0375722	normal	2.90524e-05	1.21103	up
	Ⅰ_3	BnaA03g15380D	0.995764	-0.0184099	normal	0.00261452	1.25719	up	0.345561	-0.450575	normal
	Ⅰ_2	BnaA03g16010D	2.87699e-07	1.20205	up	0.681445	-0.143357	normal	0.0264005	-0.630368	normal
	Ⅰ_2	BnaA03g16110D	0.553556	0.188536	normal	2.4113e-05	-1.57093	down	0.0424717	-0.629223	normal
	Ⅰ_2	BnaA03g16160D	3.56249e-12	1.86277	up	2.51593e-17	1.8913	up	0.920901	0.0666538	normal
	Ⅰ_2	BnaA03g16290D	0.383833	0.33074	normal	0.594172	0.237523	normal	0.000682074	-1.12141	down
	Ⅰ_3	BnaA03g16330D	--	--	--	0.00326016	1.34239	up	--	--	--
	Ⅰ_2	BnaA03g16470D	0.00212209	1.95143	up	--	--	--	--	--	--
	Ⅰ_2	BnaA03g16880D	0.0902875	0.579521	normal	0.033872	0.849044	normal	7.96176e-06	-1.56162	down
	Ⅰ_2	BnaA03g16950D	0.83693	0.218196	normal	--	--	--	0.00293858	-1.50703	down
	Ⅰ_2	BnaA03g17090D	0.00119859	1.3558	up	2.84984e-05	1.76069	up	0.0679971	-0.843646	normal
	Ⅰ_2	BnaA03g17540D	2.47848e-06	1.16586	up	0.00218652	0.983059	normal	0.789192	0.104627	normal
	Ⅰ_2	BnaA03g17570D	1.0597e-09	1.12316	up	0.279803	-0.26818	normal	1.76823e-05	0.679048	normal
	Ⅰ_2	BnaA03g17970D	0.504883	0.278555	normal	0.0567273	0.609183	normal	0.00102439	-1.04062	down
	Ⅰ_2	BnaA03g17980D	0.120812	0.689047	normal	0.512937	-0.275782	normal	0.00133771	-1.17894	down
	Ⅰ_3	BnaA03g18150D	0.952626	0.0319516	normal	0.968663	0.0309288	normal	1.56995e-09	1.07112	up
	Ⅰ_3	BnaA03g18190D	0.274608	0.155728	normal	3.57733e-11	0.812278	normal	2.90368e-40	1.61009	up
	Ⅰ_2	BnaA03g18540D	4.4436e-06	2.80914	up	--	--	--	3.49607e-08	2.57013	up
	Ⅰ_3	BnaA03g18670D	0.751895	0.159326	normal	0.000986749	1.02635	up	0.0401996	0.672514	normal
	Ⅰ_2	BnaA03g18810D	0.00579768	1.54985	up	0.0732307	0.953251	normal	0.0230385	-1.13351	normal
	Ⅰ_3	BnaA03g18860D	0.47812	0.318778	normal	0.0779534	0.683302	normal	2.63425e-05	1.26506	up
	Ⅰ_2	BnaA03g19130D	4.9948e-10	3.56874	up	--	--	--	--	--	--
	Ⅰ_2	BnaA03g19530D	1.52568e-07	0.913477	normal	0.983169	0.00231026	normal	1.05234e-14	1.28797	up
	Ⅰ_2	BnaA03g19630D	2.21493e-12	1.01766	up	0.412534	0.168167	normal	1.74462e-07	-0.783295	normal
	Ⅰ_3	BnaA03g19960D	--	--	--	1.57042e-19	Inf	up	--	--	--
	Ⅰ_3	BnaA03g20010D	--	--	--	0.111846	0.92248	normal	1.33406e-22	5.94064	up
	Ⅰ_3	BnaA03g20050D	0.451713	0.402194	normal	9.37041e-05	1.61735	up	2.92371e-21	3.48291	up
	Ⅰ_2	BnaA03g20210D	2.81329e-05	1.62779	up	--	--	--	0.000226491	1.04919	up
	Ⅰ_2	BnaA03g20360D	1.3584e-07	1.94627	up	3.75831e-07	1.82441	up	0.0210516	0.938298	normal
	Ⅰ_2	BnaA03g20420D	5.56418e-15	1.75643	up	0.0578008	0.4688	normal	0.927049	0.0526742	normal
up-R. in T.	Ⅰ_3	BnaA03g20480D	4.19611e-11	5.83221	up	2.63677e-26	4.44017	up	3.41259e-29	8.12624	up
	Ⅰ_2	BnaA03g20600D	6.12423e-26	Inf	up	--	--	--	--	--	--
	Ⅰ_3	BnaA03g20730D	--	--	--	1.09285e-18	4.02087	up	4.5558e-126	8.39556	up
	Ⅰ_2	BnaA03g21030D	5.14874e-06	2.73334	up	--	--	--	--	--	--
	Ⅰ_2	BnaA03g21260D	1.02234e-06	1.97528	up	3.09244e-11	2.21324	up	--	--	--
	Ⅰ_3	BnaA03g21500D	0.634284	0.0919665	normal	7.50347e-24	1.25614	up	1.96207e-39	1.63412	up
	Ⅰ_3	BnaA03g21530D	--	--	--	0.000875802	1.60017	up	--	--	--
	Ⅰ_2	BnaA03g21550D	7.64658e-08	2.14483	up	0.736103	0.655246	normal	--	--	--
	Ⅰ_2	BnaA03g21850D	1.67588e-13	3.72119	up	0.000104812	1.63356	up	--	--	--
up-R. in T.	Ⅰ_2	BnaA03g21930D	5.35053e-15	2.65472	up	0.00681326	1.16276	up	2.62085e-05	1.31384	up
up-R. in T.	Ⅰ_2	BnaA03g22100D	5.36566e-26	3.76242	up	6.41388e-26	4.73642	up	8.20613e-13	2.90878	up
	Ⅰ_3	BnaA03g22390D	--	--	--	8.75226e-05	1.96317	up	4.62624e-08	2.28237	up
up-R. in T.	Ⅰ_3	BnaA03g22500D	0.00479249	1.2977	up	1.10826e-08	1.851	up	2.15838e-05	1.82221	up
	Ⅰ_2	BnaA03g22510D	1.60047e-15	Inf	up	--	--	--	--	--	--
	Ⅰ_2	BnaA03g22770D	6.07988e-06	3.40643	up	2.92381e-07	2.70651	up	--	--	--
	Ⅰ_2	BnaA03g22920D	0.00113039	1.8968	up	0.00238511	1.5755	up	--	--	--
	Ⅰ_2	BnaA03g23060D	0.502346	-0.293085	normal	0.595844	-0.21776	normal	0.00522555	-1.08771	down
	Ⅰ_2	BnaA03g23140D	1.95628e-07	2.50858	up	2.7972e-17	2.97646	up	--	--	--
	Ⅰ_3	BnaA03g23280D	0.526328	-0.354968	normal	0.000810051	1.20914	up	0.359749	0.357616	normal
	Ⅰ_3	BnaA03g23790D	--	--	--	8.44223e-08	3.62151	up	2.38077e-40	4.20508	up
	Ⅰ_3	BnaA03g23800D	6.208e-05	0.403724	normal	5.98996e-11	0.918589	normal	7.77006e-20	1.11446	up
up-R. in T.	Ⅰ_3	BnaA03g24050D	4.08005e-11	1.30522	up	3.98652e-29	1.66915	up	2.42361e-69	2.59645	up
up-R. in T.	Ⅰ_3	BnaA03g24140D	1.10572e-11	2.26482	up	9.52629e-29	2.66823	up	1.33577e-22	3.37374	up
	Ⅰ_3	BnaA03g24340D	0.0698237	0.770682	normal	3.18579e-24	2.59312	up	1.70377e-51	3.5606	up
	Ⅰ_3	BnaA03g24520D	--	--	--	3.17705e-19	4.00642	up	--	--	--
	Ⅰ_3	BnaA03g24750D	--	--	--	1	0.0218711	normal	0.00109683	1.39431	up
	Ⅰ_3	BnaA03g25030D	--	--	--	--	--	--	4.04102e-30	Inf	up
	Ⅰ_2	BnaA03g25540D	1.80952e-45	1.65307	up	1.29217e-32	1.481	up	1.07874e-05	0.593277	normal
	Ⅰ_2	BnaA03g25610D	0.00791559	1.39022	up	0.0582778	1.04096	normal	--	--	--
	Ⅰ_2	BnaA03g25930D	1.03104e-13	1.08726	up	4.4389e-08	0.763158	normal	0.194745	-0.303588	normal
	Ⅰ_2	BnaA03g26040D	1.72686e-32	1.91772	up	1.48522e-12	1.3575	up	0.242566	0.230608	normal
	Ⅰ_2	BnaA03g26150D	0.000409701	1.58793	up	0.0529896	0.943006	normal	0.966245	0.0512666	normal
	Ⅰ_2	BnaA03g26470D	0.000583121	2.27666	up	--	--	--	--	--	--
	Ⅰ_2	BnaA03g26670D	4.74141e-15	4.43047	up	--	--	--	3.35827e-10	2.82659	up
	Ⅰ_3	BnaA03g26790D	8.47358e-10	0.805407	normal	0.847516	-0.0362824	normal	1.99015e-32	1.44853	up
	Ⅰ_2	BnaA03g27420D	9.33292e-05	1.69152	up	0.00227826	1.24984	up	--	--	--
	Ⅰ_2	BnaA03g27600D	0.000160044	1.13659	up	0.00168251	0.779804	normal	0.337927	0.351279	normal
up-R. in T.	Ⅰ_3	BnaA03g28270D	5.29169e-63	Inf	up	1.81511e-110	Inf	up	7.41151e-151	Inf	up
	Ⅰ_2	BnaA03g28390D	5.86528e-10	2.18237	up	3.32043e-05	1.67469	up	--	--	--
	Ⅰ_2	BnaA03g28700D	0.221929	0.596232	normal	1.22956e-06	-2.42204	down	0.0139573	-1.16761	normal
	Ⅰ_2	BnaA03g28750D	0.321674	0.544612	normal	0.0310012	-1.19936	normal	7.7606e-05	-1.84856	down
	Ⅰ_2	BnaA03g30030D	3.56755e-13	1.52134	up	0.18589	0.45778	normal	1.26791e-08	1.23113	up
up-R. in T.	Ⅰ_2	BnaA03g30810D	2.06502e-52	Inf	up	3.99347e-26	Inf	up	4.60537e-25	Inf	up
	Ⅰ_2	BnaA03g31280D	0.000214823	2.10742	up	--	--	--	--	--	--
	Ⅰ_2	BnaA03g31600D	5.04984e-18	1.9227	up	1.79341e-11	1.44	up	0.00044597	0.919148	normal
	Ⅰ_2	BnaA03g32030D	0.000273349	1.35416	up	1.04798e-07	1.88981	up	0.699987	-0.232039	normal
	Ⅰ_2	BnaA03g32440D	6.05926e-19	1.23147	up	1.41986e-24	1.56912	up	2.63728e-07	0.826598	normal
	Ⅰ_2	BnaA03g32570D	9.53738e-11	2.66017	up	0.108385	-1.11265	normal	0.0103062	-1.20213	normal
	Ⅰ_2	BnaA03g33070D	0.00192386	1.33733	up	0.0131321	0.970086	normal	0.118639	-0.758819	normal
	Ⅰ_2	BnaA03g33080D	0.000246997	1.7349	up	--	--	--	0.385115	0.536831	normal
	Ⅰ_2	BnaA03g33370D	0.00633763	1.51512	up	0.827045	0.448577	normal	0.00370183	1.73963	up
up-R. in T.	Ⅰ_3	BnaA03g33700D	5.52735e-05	1.16389	up	3.11365e-26	2.36172	up	2.9893e-36	2.57946	up
	Ⅰ_2	BnaA03g34100D	4.90575e-07	0.997547	normal	1.75491e-06	1.05075	up	0.898268	-0.0493369	normal
	Ⅰ_2	BnaA03g34340D	0.00104171	0.828023	normal	0.877288	-0.0788693	normal	4.36649e-06	1.14246	up
	Ⅰ_2	BnaA03g34850D	0.000318597	1.1115	up	0.479796	0.316852	normal	0.000648964	-1.2318	down
	Ⅰ_3	BnaA03g35030D	--	--	--	1.45687e-09	2.43359	up	4.07609e-76	4.89611	up
	Ⅰ_3	BnaA03g35040D	--	--	--	--	--	--	1.10441e-08	4.64962	up
	Ⅰ_2	BnaA03g35060D	1.81897e-10	3.38454	up	--	--	--	--	--	--
	Ⅰ_2	BnaA03g35260D	1.54753e-05	1.9356	up	1.51006e-29	4.28028	up	--	--	--
	Ⅰ_2	BnaA03g35880D	4.24396e-06	2.53806	up	3.44403e-10	3.50824	up	--	--	--
	Ⅰ_2	BnaA03g36060D	0.00322215	1.05901	up	0.398261	0.325088	normal	0.647949	-0.234122	normal
	Ⅰ_3	BnaA03g36210D	0.55228	0.306318	normal	--	--	--	0.000526378	1.12402	up
	Ⅰ_2	BnaA03g36230D	3.45445e-07	2.0068	up	--	--	--	--	--	--
up-R. in T.	Ⅰ_2	BnaA03g36390D	0.00023067	1.62658	up	2.82998e-08	1.77249	up	0.008154	1.24563	up
	Ⅰ_2	BnaA03g36640D	0.136769	0.519375	normal	0.336919	0.386736	normal	0.00267376	-1.41348	down
	Ⅰ_2	BnaA03g36700D	0.00701743	1.51458	up	--	--	--	--	--	--
	Ⅰ_2	BnaA03g36750D	0.00980387	1.39942	up	9.24738e-07	2.47197	up	--	--	--
	Ⅰ_2	BnaA03g36810D	3.83682e-14	Inf	up	2.7273e-52	Inf	up	--	--	--
	Ⅰ_2	BnaA03g36910D	1.31275e-27	1.39202	up	0.000144137	0.56465	normal	4.66152e-25	1.32111	up
	Ⅰ_2	BnaA03g37860D	0.780175	0.173262	normal	0.387024	0.596463	normal	5.00091e-05	-2.08233	down
	Ⅰ_2	BnaA03g38000D	0.678516	0.1734	normal	0.13711	0.471921	normal	7.89352e-05	-1.44878	down
	Ⅰ_2	BnaA03g38070D	1.15665e-07	1.36167	up	0.259422	1.23401	normal	0.663262	-0.165426	normal
	Ⅰ_2	BnaA03g38150D	0.00978715	0.864074	normal	0.478186	0.242924	normal	0.00208029	-1.08639	down
	Ⅰ_3	BnaA03g38210D	6.21685e-05	0.992127	normal	6.45456e-15	1.98415	up	8.32693e-51	2.48466	up
	Ⅰ_3	BnaA03g38280D	0.379786	-0.274053	normal	3.36975e-14	1.55504	up	0.414572	0.214527	normal
	Ⅰ_3	BnaA03g38440D	--	--	--	0.00452332	1.23248	up	0.0109705	1.24577	normal
	Ⅰ_3	BnaA03g38560D	--	--	--	4.55513e-05	1.93226	up	--	--	--
	Ⅰ_3	BnaA03g38600D	--	--	--	0.00210038	1.60123	up	0.918147	0.0749659	normal
	Ⅰ_3	BnaA03g38670D	0.25608	0.428793	normal	3.99132e-05	1.08242	up	9.28806e-109	3.70728	up
	Ⅰ_2	BnaA03g38970D	0.000471644	1.25158	up	0.000278604	1.34303	up	0.159371	-0.72474	normal
	Ⅰ_2	BnaA03g39020D	0.00143462	1.60055	up	0.00122118	1.69195	up	0.899661	-0.0865282	normal
	Ⅰ_2	BnaA03g39240D	0.683904	0.344313	normal	1.66772e-06	2.11411	up	--	--	--
	Ⅰ_3	BnaA03g39450D	0.808527	0.137389	normal	1.99032e-14	2.38717	up	0.00305921	1.22707	up
	Ⅰ_3	BnaA03g39800D	0.0429052	1.292	normal	7.34377e-42	5.44	up	--	--	--
	Ⅰ_3	BnaA03g40020D	0.428638	0.23405	normal	1.79324e-07	1.22777	up	6.82072e-06	0.955503	normal
	Ⅰ_3	BnaA03g40080D	0.370799	0.503128	normal	1.28672e-07	1.816	up	--	--	--
up-R. in T.	Ⅰ_3	BnaA03g40370D	1.64473e-05	1.35455	up	5.16395e-08	1.31898	up	3.04142e-21	1.83422	up
	Ⅰ_3	BnaA03g40930D	--	--	--	--	--	--	7.38827e-05	1.64508	up
	Ⅰ_2	BnaA03g41670D	0.00191978	1.60975	up	0.127816	0.806997	normal	0.00475452	-1.34097	down
	Ⅰ_3	BnaA03g41780D	0.393313	0.359047	normal	2.54775e-07	1.44614	up	0.80517	0.114053	normal
	Ⅰ_3	BnaA03g41970D	4.64652e-07	-0.899849	normal	0.565948	0.110767	normal	3.31916e-17	1.13203	up
	Ⅰ_2	BnaA03g42050D	0.0125602	1.31053	normal	--	--	--	0.000109667	1.83058	up
	Ⅰ_2	BnaA03g42350D	4.39513e-11	2.1533	up	0.0354872	0.938498	normal	0.10116	0.684957	normal
	Ⅰ_2	BnaA03g42750D	1.90497e-06	2.86118	up	5.68073e-17	Inf	up	--	--	--
	Ⅰ_2	BnaA03g42900D	8.45707e-07	3.18252	up	--	--	--	--	--	--
	Ⅰ_2	BnaA03g42950D	0.000151346	0.874903	normal	2.53221e-05	1.01347	up	0.998394	-0.00431284	normal
	Ⅰ_2	BnaA03g43490D	0.00284015	1.45352	up	1	0.0347529	normal	1.11102e-05	-2.21372	down
	Ⅰ_3	BnaA03g43720D	0.354199	-0.648252	normal	0.455694	-0.389293	normal	1.15086e-05	1.51212	up
	Ⅰ_2	BnaA03g44860D	0.034808	1.14915	normal	0.000791128	1.73498	up	--	--	--
	Ⅰ_2	BnaA03g45820D	0.00139046	1.53268	up	2.00925e-14	2.74818	up	--	--	--
	Ⅰ_2	BnaA03g45950D	0.0378616	1.0642	normal	--	--	--	1.0185e-07	-2.43228	down
	Ⅰ_2	BnaA03g46220D	9.49423e-25	2.46346	up	0.941421	-0.0268593	normal	0.367892	0.321682	normal
	Ⅰ_3	BnaA03g46280D	--	--	--	9.15579e-07	2.08817	up	0.458556	-0.401442	normal
	Ⅰ_2	BnaA03g46470D	1.87593e-10	4.81789	up	0.00804866	1.75595	up	--	--	--
	Ⅰ_3	BnaA03g46760D	0.000835446	0.484348	normal	5.0818e-10	0.798702	normal	5.11845e-32	1.47324	up
	Ⅰ_3	BnaA03g46880D	6.98611e-08	0.882625	normal	9.30611e-15	1.08543	up	1.1282e-27	1.4511	up
	Ⅰ_2	BnaA03g46900D	5.89055e-08	1.31908	up	0.052932	0.568638	normal	0.150243	0.425316	normal
	Ⅰ_2	BnaA03g46910D	8.06573e-07	1.1224	up	0.0867201	0.440209	normal	0.000202701	-0.858332	normal
	Ⅰ_3	BnaA03g46920D	0.0208356	1.29793	normal	--	--	--	0.000897441	1.22507	up
	Ⅰ_2	BnaA03g46970D	2.88591e-06	2.75794	up	2.08478e-08	3.06263	up	--	--	--
	Ⅰ_3	BnaA03g47010D	0.0894422	1.03264	normal	0.0478397	1.33004	normal	2.40397e-21	2.18246	up
	Ⅰ_3	BnaA03g47040D	--	--	--	9.25058e-17	4.05115	up	--	--	--
up-R. in T.	Ⅰ_2	BnaA03g47110D	7.63759e-34	2.8137	up	6.07757e-14	1.76664	up	3.49484e-13	2.54421	up
	Ⅰ_3	BnaA03g47120D	--	--	--	2.24926e-29	7.19521	up	--	--	--
	Ⅰ_3	BnaA03g47130D	--	--	--	2.05634e-14	Inf	up	--	--	--
	Ⅰ_2	BnaA03g47270D	0.000354376	1.68315	up	0.24716	1.02824	normal	0.588011	-0.422495	normal
	Ⅰ_2	BnaA03g47600D	0.00349925	0.865487	normal	8.17798e-06	1.31427	up	0.74902	-0.212089	normal
	Ⅰ_2	BnaA03g47700D	0.00864788	1.0544	up	0.00387382	-1.41778	down	0.000724945	-1.27112	down
	Ⅰ_2	BnaA03g47860D	1.28568e-23	Inf	up	2.94257e-08	3.38482	up	--	--	--
up-R. in T.	Ⅰ_2	BnaA03g48310D	9.82407e-10	2.26376	up	5.01273e-09	2.09118	up	0.00141157	1.32831	up
	Ⅰ_2	BnaA03g48330D	2.32364e-05	1.88918	up	0.728606	-0.206396	normal	--	--	--
up-R. in T.	Ⅰ_2	BnaA03g49000D	6.96689e-67	4.64103	up	1.08654e-90	6.12386	up	2.82231e-63	6.88116	up
	Ⅰ_3	BnaA03g49290D	0.227139	0.253916	normal	2.88932e-14	1.05377	up	1.61663e-32	1.93354	up
	Ⅰ_2	BnaA03g49870D	1.60351e-09	2.71982	up	1.19715e-16	3.00655	up	--	--	--
	Ⅰ_2	BnaA03g50850D	2.63366e-09	4.39194	up	0.000276524	1.9407	up	--	--	--
	Ⅰ_2	BnaA03g51010D	1.5636e-13	1.4901	up	8.16812e-10	1.30312	up	0.141645	-0.441683	normal
	Ⅰ_3	BnaA03g51150D	9.31477e-06	0.628979	normal	5.08629e-12	1.00324	up	1.15668e-18	1.87497	up
	Ⅰ_3	BnaA03g51190D	0.239386	-0.251055	normal	0.893196	-0.0195412	normal	3.25812e-20	1.33281	up
	Ⅰ_3	BnaA03g51420D	0.651561	0.149548	normal	0.000318258	0.918388	normal	5.81367e-13	1.51958	up
	Ⅰ_3	BnaA03g51540D	0.218542	-0.28683	normal	0.36543	0.206606	normal	6.31166e-17	1.16	up
	Ⅰ_2	BnaA03g51760D	0.0157495	1.39087	normal	1.58477e-09	2.17453	up	0.00563934	-1.6196	down
	Ⅰ_3	BnaA03g51910D	--	--	--	0.00564636	1.38793	up	--	--	--
	Ⅰ_3	BnaA03g52270D	--	--	--	0.0258759	1.09467	normal	1.88859e-11	2.39546	up
	Ⅰ_2	BnaA03g52940D	4.13708e-09	4.00773	up	1.13404e-14	2.9606	up	--	--	--
	Ⅰ_3	BnaA03g53010D	0.00550607	-0.655766	normal	0.623275	0.421804	normal	2.13141e-70	2.32142	up
	Ⅰ_2	BnaA03g53120D	6.3578e-18	1.06774	up	3.35938e-12	0.846658	normal	0.431067	0.136211	normal
	Ⅰ_2	BnaA03g53160D	0.00486721	1.06056	up	0.00393453	1.1949	up	0.551055	-0.287549	normal
	Ⅰ_3	BnaA03g53330D	--	--	--	0.629753	0.333	normal	4.95163e-08	2.76513	up
	Ⅰ_2	BnaA03g53640D	0.00316343	1.2948	up	0.188522	0.697874	normal	0.0326453	-0.989501	normal
	Ⅰ_2	BnaA03g54100D	0.00151712	1.37834	up	0.00038126	1.61909	up	0.0399019	-1.03208	normal
	Ⅰ_2	BnaA03g54110D	1.05191e-05	1.13834	up	0.350958	0.333975	normal	0.516754	-0.213783	normal
	Ⅰ_3	BnaA03g54120D	0.645851	-0.195998	normal	0.317529	0.38177	normal	3.01503e-10	1.41848	up
	Ⅰ_2	BnaA03g54360D	0.00999132	2.03235	up	--	--	--	--	--	--
	Ⅰ_3	BnaA03g54400D	--	--	--	--	--	--	1.89641e-44	5.01354	up
	Ⅰ_2	BnaA03g54460D	0.00290125	1.02272	up	0.369089	0.53583	normal	0.10383	-0.78275	normal
	Ⅰ_3	BnaA03g54590D	--	--	--	6.60986e-65	4.90251	up	5.03762e-12	4.10168	up
	Ⅰ_2	BnaA03g54840D	3.08647e-20	1.87961	up	7.95221e-21	2.03657	up	0.10116	0.477821	normal
up-R. in T.	Ⅰ_3	BnaA03g54940D	0.00609311	1.43975	up	1.48815e-09	2.46134	up	4.9497e-09	2.31975	up
	Ⅰ_2	BnaA03g54960D	0.018353	1.19959	normal	8.27979e-06	2.46476	up	0.565501	-0.327888	normal
	Ⅰ_2	BnaA03g54970D	5.8559e-10	2.69867	up	0.000265436	1.98727	up	0.243522	0.53406	normal
	Ⅰ_3	BnaA03g55310D	0.000657534	0.920419	normal	0.269834	0.268596	normal	1.06687e-06	1.13214	up
	Ⅰ_2	BnaA03g55480D	0.513814	0.303672	normal	0.817183	-0.189096	normal	3.59424e-05	-1.60489	down
	Ⅰ_3	BnaA03g55610D	5.18003e-19	Inf	up	--	--	--	1.06396e-32	Inf	up
	Ⅰ_2	BnaA03g55730D	0.000629416	0.94189	normal	0.412229	0.348941	normal	0.000206953	1.1514	up
	Ⅰ_2	BnaA03g55910D	1.32778e-18	1.85115	up	0.00962709	0.675423	normal	0.83373	-0.0639097	normal
	Ⅰ_3	BnaA03g56140D	--	--	--	--	--	--	2.74026e-05	2.03241	up
	Ⅰ_3	BnaA03g56300D	0.223685	0.572842	normal	0.753455	-0.108054	normal	3.73619e-05	1.14839	up
	Ⅰ_2	BnaA03g56530D	1.99333e-13	1.54988	up	0.000191879	0.885521	normal	0.266306	-0.334308	normal
	Ⅰ_3	BnaA03g56660D	0.0648733	0.881207	normal	1.54669e-05	1.45907	up	0.000225014	1.17102	up
	Ⅰ_2	BnaA03g56740D	0.00119549	1.82179	up	0.161857	2.14623	normal	0.437837	1.46252	normal
	Ⅰ_2	BnaA03g57160D	3.75525e-10	0.969076	normal	2.42989e-13	1.1976	up	8.35077e-05	0.74109	normal
	Ⅰ_2	BnaA03g57330D	1.01927e-10	1.87951	up	0.000468057	1.28183	up	0.0900715	0.515818	normal
	Ⅰ_3	BnaA03g57520D	0.984775	-0.0100143	normal	0.205038	0.200156	normal	1.38503e-16	1.03457	up
	Ⅰ_2	BnaA03g57590D	3.58522e-12	-1.24406	down	0.646445	-0.114312	normal	1.1119e-11	-1.56755	down
	Ⅰ_2	BnaA03g57690D	1.676e-15	5.03308	up	1.8784e-08	2.78725	up	--	--	--
	Ⅰ_3	BnaA03g58070D	--	--	--	1.46349e-15	4.91832	up	0.81221	-0.246141	normal
	Ⅰ_3	BnaA03g58530D	0.450227	0.440878	normal	0.00728069	1.10676	up	0.239869	0.463219	normal
up-R. in T.	Ⅰ_3	BnaA03g58560D	0.00183868	2.04358	up	3.82523e-11	2.32638	up	1.52635e-08	2.11924	up
	Ⅰ_2	BnaA03g58900D	0.0105075	0.879359	normal	1.40391e-05	1.67211	up	0.360349	0.439903	normal
	Ⅰ_2	BnaA03g59480D	3.96913e-05	1.42332	up	0.0383954	0.924669	normal	0.157356	0.66772	normal
	Ⅰ_3	BnaA03g60240D	--	--	--	0.267895	0.535346	normal	7.64672e-06	1.74583	up
	Ⅰ_2	BnaA04g00110D	8.40189e-49	1.91716	up	4.36572e-29	1.60189	up	0.00026581	0.627409	normal
	Ⅰ_3	BnaA04g00180D	0.465005	-0.486997	normal	0.852697	-0.0840133	normal	3.09582e-08	1.77127	up
	Ⅰ_3	BnaA04g00500D	0.137452	0.3427	normal	1.8782e-13	1.13649	up	0.821075	-0.0746337	normal
	Ⅰ_2	BnaA04g00530D	0.00041899	1.19405	up	0.0101833	0.996446	normal	0.294001	-0.476475	normal
	Ⅰ_2	BnaA04g00660D	4.6687e-42	1.11222	up	0.00947226	0.461883	normal	1.37339e-05	0.535548	normal
	Ⅰ_3	BnaA04g01670D	--	--	--	0.436685	0.4561	normal	0.00215667	1.31317	up
	Ⅰ_2	BnaA04g01780D	6.49118e-07	0.709791	normal	0.489996	0.142913	normal	2.71296e-16	-1.28397	down
	Ⅰ_3	BnaA04g02170D	--	--	--	1.2788e-06	2.96013	up	0.00262789	1.48385	up
	Ⅰ_2	BnaA04g02330D	0.000197716	1.16592	up	0.000944332	1.09316	up	0.828491	-0.130404	normal
	Ⅰ_2	BnaA04g02360D	6.31863e-06	2.22958	up	0.163563	0.773184	normal	--	--	--
up-R. in T.	Ⅰ_2	BnaA04g02460D	5.0368e-50	2.43918	up	3.06693e-23	2.0088	up	4.12338e-11	1.29829	up
	Ⅰ_3	BnaA04g02970D	0.270737	-0.623782	normal	9.26606e-06	1.92484	up	0.951902	-0.0496767	normal
	Ⅰ_2	BnaA04g03060D	9.07801e-11	5.17084	up	--	--	--	--	--	--
up-R. in T.	Ⅰ_2	BnaA04g03360D	4.9555e-28	1.59519	up	2.06923e-13	1.34276	up	4.56236e-08	1.00098	up
	Ⅰ_3	BnaA04g04000D	0.234179	0.763471	normal	0.000774734	1.49809	up	0.217915	0.598812	normal
	Ⅰ_2	BnaA04g04060D	6.83889e-47	Inf	up	7.76295e-21	7.36446	up	--	--	--
	Ⅰ_2	BnaA04g04090D	0.0926514	0.493798	normal	0.185678	-0.494148	normal	5.17321e-05	-1.04609	down
	Ⅰ_2	BnaA04g04210D	0.426588	0.293779	normal	0.00429701	-1.17034	down	0.0722293	-0.619432	normal
	Ⅰ_2	BnaA04g04450D	2.85471e-09	1.71071	up	4.82181e-24	2.69211	up	0.000225014	-1.57477	down
	Ⅰ_3	BnaA04g04570D	0.042329	0.444534	normal	2.06786e-05	0.714954	normal	5.1373e-19	1.36858	up
up-R. in T.	Ⅰ_3	BnaA04g04590D	9.20574e-05	1.75866	up	1.46889e-14	2.21831	up	8.09195e-27	2.67331	up
	Ⅰ_2	BnaA04g04790D	0.00183967	0.889492	normal	0.000243717	1.21129	up	0.817611	0.105592	normal
up-R. in T.	Ⅰ_2	BnaA04g04850D	2.97602e-31	5.56343	up	1.13089e-10	4.27376	up	1.42243e-11	3.57765	up
	Ⅰ_3	BnaA04g05420D	0.879328	0.115546	normal	3.97219e-06	2.00838	up	4.97122e-05	-1.87982	down
	Ⅰ_2	BnaA04g05650D	0.0202229	0.919131	normal	0.0963556	0.780891	normal	0.00825757	-1.3536	down
	Ⅰ_3	BnaA04g05810D	0.167928	-0.577518	normal	0.00877232	0.822639	normal	2.0637e-05	1.13407	up
	Ⅰ_3	BnaA04g05860D	--	--	--	1.30576e-20	2.96254	up	1.73132e-18	4.327	up
	Ⅰ_3	BnaA04g06060D	--	--	--	0.914774	-0.0739586	normal	2.4896e-05	1.83958	up
up-R. in T.	Ⅰ_3	BnaA04g06090D	1.82018e-66	5.59818	up	2.79497e-166	4.72936	up	0	6.0845	up
	Ⅰ_2	BnaA04g06480D	1.52985e-05	2.35267	up	--	--	--	--	--	--
	Ⅰ_2	BnaA04g06510D	0.0027576	1.3393	up	2.91803e-09	2.0334	up	0.785007	-0.365105	normal
	Ⅰ_3	BnaA04g06520D	--	--	--	3.11583e-09	3.82949	up	--	--	--
	Ⅰ_3	BnaA04g06670D	0.464857	0.324931	normal	1.27851e-09	1.50605	up	2.85169e-13	1.46358	up
	Ⅰ_2	BnaA04g07250D	1.25001e-22	0.891104	normal	5.79959e-15	1.06054	up	0.709282	-0.0647163	normal
	Ⅰ_2	BnaA04g07880D	0.000340594	2.27141	up	--	--	--	--	--	--
	Ⅰ_2	BnaA04g08040D	3.1552e-05	1.54926	up	1.36211e-06	1.95169	up	0.121114	0.743578	normal
	Ⅰ_3	BnaA04g08160D	0.000348369	0.455977	normal	3.56e-26	1.29388	up	3.35156e-07	0.634553	normal
	Ⅰ_3	BnaA04g08230D	0.0175928	1.27519	normal	0.0997018	0.676095	normal	1.18046e-09	1.73277	up
up-R. in T.	Ⅰ_3	BnaA04g08730D	0.000805868	2.19465	up	7.37313e-14	3.01337	up	1.70354e-10	2.92856	up
	Ⅰ_2	BnaA04g09410D	3.82678e-22	1.82327	up	3.90457e-05	0.9071	normal	0.32496	0.309867	normal
	Ⅰ_3	BnaA04g09500D	0.289704	-0.742435	normal	2.868e-13	1.92624	up	0.654508	-0.199605	normal
	Ⅰ_3	BnaA04g09510D	0.337372	-0.579889	normal	3.954e-07	2.11605	up	0.832642	0.206894	normal
	Ⅰ_2	BnaA04g09750D	0.613765	0.3733	normal	0.908886	0.0903317	normal	0.000588676	-1.63515	down
	Ⅰ_2	BnaA04g09860D	0.558952	0.173455	normal	0.11126	0.446867	normal	0.00134941	-1.42087	down
	Ⅰ_2	BnaA04g10650D	3.64438e-06	1.30273	up	0.974078	-0.0473705	normal	1.30238e-05	1.05542	up
	Ⅰ_2	BnaA04g10680D	0.247878	0.630314	normal	0.659679	0.162079	normal	6.55946e-12	-3.57948	down
up-R. in T.	Ⅰ_2	BnaA04g10780D	2.7427e-19	2.869	up	1.22381e-38	3.66972	up	1.72971e-12	3.22265	up
	Ⅰ_3	BnaA04g11220D	--	--	--	4.23724e-09	2.7313	up	9.63774e-08	2.01915	up
	Ⅰ_2	BnaA04g11230D	2.32313e-20	6.98036	up	2.98786e-20	Inf	up	--	--	--
	Ⅰ_2	BnaA04g11860D	0.461359	0.403674	normal	0.432244	0.293693	normal	0.00229946	-1.33641	down
	Ⅰ_2	BnaA04g12250D	3.51554e-05	2.30167	up	3.54219e-08	2.7519	up	--	--	--
	Ⅰ_2	BnaA04g12260D	3.52542e-07	1.72592	up	9.55279e-05	1.74294	up	0.552532	0.232765	normal
	Ⅰ_2	BnaA04g12800D	0.00151986	-0.64064	normal	0.0986882	-0.368601	normal	4.4437e-07	-1.13758	down
	Ⅰ_2	BnaA04g12940D	0.518174	0.338585	normal	0.22795	0.635645	normal	0.000412707	-1.57907	down
	Ⅰ_2	BnaA04g13090D	8.3933e-10	2.71953	up	7.67841e-08	2.44041	up	0.0109743	1.15092	normal
	Ⅰ_3	BnaA04g13420D	0.582743	0.119255	normal	1.1296e-16	1.22819	up	1.10777e-27	1.48592	up
	Ⅰ_3	BnaA04g13530D	--	--	--	--	--	--	1.13924e-14	4.69461	up
	Ⅰ_2	BnaA04g13810D	4.93957e-78	2.60436	up	6.22689e-49	2.42199	up	2.66871e-06	0.911155	normal
	Ⅰ_3	BnaA04g13840D	0.0140342	1.36938	normal	4.366e-08	2.73702	up	3.48938e-06	2.56046	up
	Ⅰ_2	BnaA04g14020D	0.975427	0.0356263	normal	0.142727	0.650904	normal	4.6601e-07	-1.93531	down
up-R. in T.	Ⅰ_2	BnaA04g14130D	5.43474e-46	1.85897	up	1.22642e-16	1.384	up	8.11625e-44	1.78847	up
	Ⅰ_3	BnaA04g14140D	1.41622e-13	Inf	up	--	--	--	--	--	--
	Ⅰ_2	BnaA04g14220D	1.11608e-24	1.7079	up	6.9543e-49	2.22289	up	0.620424	0.220154	normal
	Ⅰ_2	BnaA04g16010D	4.40166e-07	2.51845	up	4.10953e-05	2.20551	up	0.115326	0.806959	normal
	Ⅰ_2	BnaA04g16020D	8.98704e-10	2.31205	up	0.0143622	1.58413	normal	0.00617001	1.34691	up
	Ⅰ_2	BnaA04g16190D	0.000512443	1.50708	up	0.131149	0.852644	normal	0.0879608	-0.823332	normal
	Ⅰ_3	BnaA04g16490D	1.60195e-08	3.60812	up	--	--	--	2.62553e-12	2.53997	up
	Ⅰ_3	BnaA04g16620D	2.30391e-08	0.956302	normal	1.67053e-12	1.13716	up	1.89491e-33	1.63445	up
up-R. in T.	Ⅰ_2	BnaA04g16730D	3.95772e-53	4.61924	up	1.92554e-22	4.22018	up	1.00797e-33	4.24605	up
	Ⅰ_2	BnaA04g16910D	0.122103	1.02221	normal	0.000306404	1.61117	up	0.543582	-0.334028	normal
	Ⅰ_3	BnaA04g17200D	0.086986	-0.42847	normal	1.67654e-16	1.30559	up	0.466096	0.146895	normal
	Ⅰ_2	BnaA04g19490D	0.0016615	1.32525	up	0.136891	0.853024	normal	0.000303022	-1.44873	down
	Ⅰ_2	BnaA04g19890D	2.21693e-06	1.42514	up	0.169489	0.717552	normal	0.800456	-0.148496	normal
	Ⅰ_3	BnaA04g20040D	0.000942416	0.562394	normal	1.13306e-15	1.04783	up	1.45358e-17	1.67765	up
up-R. in T.	Ⅰ_2	BnaA04g20160D	1.45097e-246	5.01984	up	2.74897e-81	4.85784	up	7.49522e-11	1.71616	up
	Ⅰ_2	BnaA04g20300D	0.0143599	0.982518	normal	0.0231217	0.92481	normal	8.06758e-07	-1.94867	down
	Ⅰ_2	BnaA04g20860D	5.88028e-80	Inf	up	1.49175e-60	Inf	up	--	--	--
	Ⅰ_3	BnaA04g20900D	0.650048	-0.532578	normal	0.0288111	0.950912	normal	0.000136117	1.66816	up
	Ⅰ_2	BnaA04g21380D	7.76582e-11	3.39102	up	2.20481e-09	2.60543	up	--	--	--
	Ⅰ_2	BnaA04g21390D	0.298131	0.39941	normal	0.0694693	0.761784	normal	4.13882e-05	-1.42308	down
up-R. in T.	Ⅰ_3	BnaA04g21480D	2.46961e-19	1.88288	up	4.36633e-22	1.67556	up	2.94109e-39	2.04651	up
	Ⅰ_3	BnaA04g21510D	1.08415e-10	5.58154	up	4.39796e-15	4.10572	up	--	--	--
	Ⅰ_2	BnaA04g22740D	0.531979	-0.181703	normal	0.96844	-0.0344975	normal	0.000268001	-1.01435	down
	Ⅰ_2	BnaA04g23180D	2.57834e-09	2.49089	up	1.62031e-05	2.01537	up	--	--	--
	Ⅰ_2	BnaA04g23700D	5.92461e-37	3.75464	up	3.38858e-46	3.41414	up	--	--	--
	Ⅰ_2	BnaA04g24160D	0.00744078	1.62523	up	--	--	--	--	--	--
up-R. in T.	Ⅰ_3	BnaA04g24320D	6.74126e-05	1.21827	up	1.62235e-10	1.73723	up	5.89434e-27	2.4633	up
up-R. in T.	Ⅰ_3	BnaA04g24530D	7.36517e-40	3.06018	up	2.9956e-121	4.39158	up	7.15012e-209	5.1105	up
	Ⅰ_3	BnaA04g24830D	0.0813305	0.750511	normal	7.16838e-12	2.34156	up	0.0212173	1.07353	normal
	Ⅰ_2	BnaA04g25390D	7.45387e-44	1.69025	up	0.034535	0.340471	normal	0.0694352	0.289677	normal
	Ⅰ_2	BnaA04g25610D	0.00903286	1.49611	up	--	--	--	--	--	--
	Ⅰ_2	BnaA04g25750D	8.55087e-05	1.70277	up	0.56273	0.365859	normal	0.465556	-0.361297	normal
	Ⅰ_3	BnaA04g25790D	--	--	--	--	--	--	1.21406e-19	4.72925	up
	Ⅰ_3	BnaA04g25900D	--	--	--	1.92255e-11	5.42824	up	0.00214584	1.84869	up
	Ⅰ_3	BnaA04g26070D	0.444175	0.215296	normal	0.0013266	0.643437	normal	1.67279e-12	1.18487	up
up-R. in T.	Ⅰ_3	BnaA04g26080D	7.73613e-33	7.2657	up	7.49265e-93	9.04401	up	2.59685e-88	Inf	up
	Ⅰ_2	BnaA04g26090D	1.9165e-05	1.28451	up	0.0120936	1.01027	normal	0.00681119	0.791763	normal
	Ⅰ_2	BnaA04g26370D	1.66949e-07	2.60499	up	1.32734e-09	3.32877	up	--	--	--
	Ⅰ_2	BnaA04g26420D	2.01305e-12	2.57421	up	0.000118868	1.69724	up	0.205422	0.569597	normal
	Ⅰ_3	BnaA04g26430D	--	--	--	4.51215e-07	2.46004	up	2.17348e-05	2.49927	up
	Ⅰ_2	BnaA04g26560D	1.75489e-24	0.893272	normal	8.2156e-07	0.653809	normal	5.17831e-38	-1.598	down
	Ⅰ_3	BnaA04g26600D	0.789947	-0.0756352	normal	9.97343e-11	1.19681	up	5.5255e-14	1.35981	up
	Ⅰ_3	BnaA04g26630D	--	--	--	0.000106192	1.84215	up	--	--	--
	Ⅰ_3	BnaA04g26640D	--	--	--	0.0500102	1.03078	normal	0.000103176	1.64634	up
	Ⅰ_2	BnaA04g26780D	4.18681e-30	1.45926	up	2.05636e-17	1.10365	up	0.0202876	0.370618	normal
	Ⅰ_2	BnaA04g26820D	4.67921e-06	1.97225	up	0.479817	-0.627309	normal	--	--	--
	Ⅰ_3	BnaA04g27070D	--	--	--	--	--	--	0.00159034	1.50932	up
	Ⅰ_3	BnaA04g27150D	0.267156	0.149522	normal	1.12135e-08	0.70333	normal	1.85812e-17	1.32692	up
	Ⅰ_2	BnaA04g27160D	0.000126929	1.71974	up	--	--	--	--	--	--
	Ⅰ_2	BnaA04g27190D	0.822211	-0.0719767	normal	0.24451	-1.0604	normal	0.00199485	-1.52659	down
	Ⅰ_3	BnaA04g27260D	--	--	--	0.00299868	1.51889	up	2.10031e-17	3.87157	up
	Ⅰ_3	BnaA04g27430D	--	--	--	--	--	--	0.00177128	1.52718	up
	Ⅰ_2	BnaA04g27590D	2.7103e-06	1.01364	up	0.00126338	0.750304	normal	0.587505	-0.197623	normal
up-R. in T.	Ⅰ_2	BnaA04g27920D	4.79172e-116	3.74006	up	4.87901e-39	2.31977	up	4.09926e-18	1.87704	up
	Ⅰ_2	BnaA04g28630D	9.12313e-18	Inf	up	--	--	--	--	--	--
	Ⅰ_3	BnaA04g28720D	--	--	--	--	--	--	8.18438e-05	1.98043	up
	Ⅰ_3	BnaA04g28730D	0.325662	-0.277075	normal	2.38662e-06	0.990642	normal	8.07349e-07	1.17371	up
	Ⅰ_2	BnaA04g29060D	1.17423e-06	1.32073	up	0.264686	0.486685	normal	0.179763	-0.4361	normal
	Ⅰ_2	BnaA04g29130D	3.08301e-10	1.85448	up	0.00265131	1.16353	up	0.340955	0.399532	normal
	Ⅰ_3	BnaA04g29310D	0.647475	0.411307	normal	1.43752e-11	1.4615	up	3.10088e-53	2.2876	up
	Ⅰ_3	BnaA04g29550D	1.40211e-16	-1.6893	down	4.02364e-05	0.686399	normal	1.76218e-17	1.12998	up
	Ⅰ_3	BnaA04g29670D	0.0192557	0.928761	normal	2.08415e-08	2.05241	up	2.29201e-06	1.2871	up
	Ⅰ_3	BnaA04g29680D	0.169739	0.335071	normal	6.11343e-13	1.14824	up	2.10928e-12	1.06227	up
	Ⅰ_3	BnaA05g00220D	0.0760708	0.680218	normal	2.1016e-08	1.96383	up	8.44759e-06	1.4798	up
up-R. in T.	Ⅰ_3	BnaA05g00280D	4.38893e-51	1.91637	up	6.99745e-66	2.11177	up	1.56949e-143	3.28089	up
up-R. in T.	Ⅰ_3	BnaA05g00290D	4.67747e-29	1.88435	up	1.87766e-100	2.6666	up	3.21287e-159	3.48311	up
	Ⅰ_2	BnaA05g00370D	0.00166545	1.27611	up	0.231757	-0.602346	normal	0.707362	-0.183874	normal
	Ⅰ_3	BnaA05g00400D	--	--	--	1.17718e-13	3.77117	up	9.12509e-28	3.71846	up
	Ⅰ_3	BnaA05g00710D	0.0138997	-0.897461	normal	0.614362	0.131902	normal	3.22373e-07	1.00705	up
	Ⅰ_3	BnaA05g01210D	--	--	--	--	--	--	1.2888e-06	2.76103	up
	Ⅰ_3	BnaA05g01330D	0.0380758	0.760836	normal	0.0209487	0.689997	normal	2.31224e-05	1.17929	up
	Ⅰ_2	BnaA05g01590D	1.0997e-11	1.43881	up	0.5545	0.155507	normal	0.0689776	-0.420031	normal
	Ⅰ_3	BnaA05g02510D	0.117255	0.433793	normal	8.93226e-17	1.75097	up	0.00205693	0.802834	normal
	Ⅰ_2	BnaA05g02650D	1.12869e-05	2.34367	up	--	--	--	--	--	--
	Ⅰ_2	BnaA05g02670D	0.00293556	1.6391	up	--	--	--	--	--	--
	Ⅰ_3	BnaA05g03200D	--	--	--	0.581729	0.321563	normal	0.000530265	1.60496	up
	Ⅰ_3	BnaA05g03260D	0.382226	0.521848	normal	1.68871e-29	2.45949	up	0.578116	0.343141	normal
	Ⅰ_2	BnaA05g03280D	1.1598e-08	1.50955	up	0.0451648	0.708291	normal	0.00251275	0.760501	normal
	Ⅰ_3	BnaA05g03610D	0.23534	-0.239778	normal	0.750761	0.0686358	normal	7.30747e-33	1.72081	up
	Ⅰ_2	BnaA05g03750D	0.000303302	1.46462	up	0.54172	-0.425597	normal	0.702309	0.179028	normal
	Ⅰ_3	BnaA05g03770D	0.243396	0.335693	normal	4.26693e-05	0.826852	normal	2.45949e-08	1.28631	up
up-R. in T.	Ⅰ_2	BnaA05g03830D	3.4466e-20	2.85404	up	1.45989e-12	2.67207	up	1.52489e-06	2.16999	up
	Ⅰ_2	BnaA05g03850D	1.1113e-26	Inf	up	--	--	--	--	--	--
	Ⅰ_3	BnaA05g04150D	--	--	--	--	--	--	0.000279665	3.29972	up
	Ⅰ_2	BnaA05g04780D	0.274076	0.546935	normal	0.404226	-0.60585	normal	2.66601e-05	-2.05275	down
	Ⅰ_3	BnaA05g04860D	0.105191	-0.590165	normal	0.000252413	0.799168	normal	1.39028e-09	1.15936	up
	Ⅰ_2	BnaA05g05340D	2.94093e-09	1.59253	up	4.44992e-10	1.46794	up	0.522348	0.211429	normal
	Ⅰ_3	BnaA05g05550D	0.985047	-0.0173534	normal	0.200477	0.505462	normal	0.000241451	1.36517	up
	Ⅰ_2	BnaA05g06140D	1.77478e-06	4.09401	up	0.608657	0.78634	normal	--	--	--
	Ⅰ_3	BnaA05g06310D	--	--	--	0.00214325	1.25286	up	--	--	--
	Ⅰ_2	BnaA05g07040D	0.00129808	1.29547	up	0.506019	0.316627	normal	0.00637471	-1.14835	down
	Ⅰ_2	BnaA05g07290D	0.000525097	2.76815	up	0.000201423	2.39982	up	0.0973735	1.51213	normal
up-R. in T.	Ⅰ_3	BnaA05g07310D	3.45313e-53	Inf	up	2.76358e-46	Inf	up	3.02821e-116	8.94553	up
	Ⅰ_3	BnaA05g07610D	--	--	--	--	--	--	0.00245448	1.36437	up
	Ⅰ_2	BnaA05g08130D	0.00460005	1.1483	up	0.121334	0.721914	normal	0.549568	-0.314038	normal
	Ⅰ_2	BnaA05g08720D	0.00390389	1.04804	up	0.00190929	1.33732	up	0.0966587	-0.693339	normal
	Ⅰ_3	BnaA05g08800D	0.482613	0.233892	normal	0.000280933	0.925946	normal	4.33169e-10	1.27346	up
	Ⅰ_2	BnaA05g08810D	1.20869e-17	3.7248	up	1.40685e-08	2.82834	up	0.0155011	1.18473	normal
	Ⅰ_3	BnaA05g08950D	--	--	--	1.30978e-13	4.90909	up	--	--	--
	Ⅰ_2	BnaA05g09060D	0.000408208	1.16657	up	0.000478932	1.657	up	0.521767	0.277349	normal
up-R. in T.	Ⅰ_2	BnaA05g09090D	1.37499e-60	4.15782	up	3.71339e-40	3.59692	up	2.06231e-26	3.07798	up
	Ⅰ_2	BnaA05g09380D	0.000165163	2.03703	up	0.0116723	1.28703	normal	--	--	--
up-R. in T.	Ⅰ_2	BnaA05g09400D	0.00754458	2.54818	up	3.48119e-07	2.25081	up	0.000292138	1.8127	up
	Ⅰ_2	BnaA05g09510D	6.89937e-08	1.9954	up	0.00805372	0.993589	normal	0.105962	0.730303	normal
	Ⅰ_2	BnaA05g10050D	1.5246e-07	3.71428	up	--	--	--	--	--	--
up-R. in T.	Ⅰ_3	BnaA05g10110D	1.94021e-41	9.11575	up	6.06062e-113	7.13239	up	9.49137e-138	8.38268	up
	Ⅰ_2	BnaA05g10140D	2.84833e-13	1.68271	up	8.71606e-07	1.27644	up	0.128561	0.438927	normal
	Ⅰ_2	BnaA05g10230D	1.32589e-10	1.41906	up	0.00726155	0.772952	normal	1.41307e-09	1.38266	up
	Ⅰ_2	BnaA05g10730D	2.76082e-08	1.55748	up	0.853505	0.0822194	normal	0.895659	0.0368916	normal
	Ⅰ_3	BnaA05g10900D	--	--	--	1.44572e-14	Inf	up	--	--	--
	Ⅰ_2	BnaA05g11280D	0.655504	-0.444383	normal	0.820095	0.218597	normal	0.000173623	-1.41108	down
	Ⅰ_2	BnaA05g11360D	6.15793e-06	2.00163	up	0.462448	0.465436	normal	--	--	--
	Ⅰ_2	BnaA05g11650D	0.00503274	1.54991	up	0.21773	0.720784	normal	--	--	--
	Ⅰ_2	BnaA05g12180D	6.70907e-09	1.45263	up	0.665366	0.311425	normal	0.000345931	0.750734	normal
	Ⅰ_3	BnaA05g12320D	0.00473396	0.552741	normal	3.5778e-08	0.802778	normal	2.57101e-15	1.13986	up
	Ⅰ_3	BnaA05g12330D	0.959722	-0.000520987	normal	6.62194e-24	1.72542	up	0.00552952	0.502155	normal
up-R. in T.	Ⅰ_2	BnaA05g12410D	0.00114428	2.41899	up	0.000641803	1.56913	up	1.34894e-05	1.58328	up
	Ⅰ_2	BnaA05g12500D	0.000924553	1.44682	up	0.888244	-0.118602	normal	0.707247	0.260286	normal
	Ⅰ_3	BnaA05g12560D	--	--	--	--	--	--	9.68107e-06	2.21181	up
	Ⅰ_3	BnaA05g12920D	--	--	--	0.0880881	0.80557	normal	0.000248872	2.01763	up
	Ⅰ_3	BnaA05g13210D	--	--	--	3.91768e-17	3.65117	up	4.10002e-16	4.13991	up
	Ⅰ_2	BnaA05g13740D	8.24607e-19	2.31497	up	3.13744e-10	1.5673	up	0.134709	0.379205	normal
	Ⅰ_2	BnaA05g13900D	0.000112743	1.63909	up	4.28901e-05	1.58627	up	0.603383	0.276547	normal
	Ⅰ_2	BnaA05g14800D	0.00937943	1.54932	up	--	--	--	--	--	--
	Ⅰ_3	BnaA05g15040D	--	--	--	--	--	--	3.75449e-14	3.55547	up
	Ⅰ_2	BnaA05g15070D	1.29e-21	1.26209	up	1.88207e-07	0.857108	normal	0.563464	-0.128117	normal
	Ⅰ_2	BnaA05g15580D	2.13961e-12	1.27179	up	2.41913e-07	1.1678	up	0.0134759	0.564291	normal
	Ⅰ_2	BnaA05g16340D	0.00381671	1.50407	up	--	--	--	--	--	--
	Ⅰ_3	BnaA05g16360D	0.355029	0.340545	normal	6.12264e-05	1.22955	up	4.89221e-13	1.79475	up
	Ⅰ_2	BnaA05g16460D	3.32532e-16	2.3827	up	1.40793e-05	1.66041	up	0.0201929	0.878931	normal
	Ⅰ_2	BnaA05g16530D	4.67037e-06	1.07704	up	0.0149434	0.610497	normal	0.879748	-0.0749771	normal
	Ⅰ_3	BnaA05g16830D	0.148143	0.30604	normal	1.23656e-17	1.11745	up	1.17781e-54	2.31443	up
	Ⅰ_3	BnaA05g16960D	--	--	--	--	--	--	1.94285e-08	2.63939	up
	Ⅰ_3	BnaA05g17240D	--	--	--	8.28384e-15	4.6371	up	--	--	--
	Ⅰ_3	BnaA05g17260D	1.17332e-06	0.83402	normal	1.26702e-20	1.21992	up	5.43775e-44	1.92547	up
	Ⅰ_3	BnaA05g17490D	0.357935	0.239265	normal	0.0255247	0.475254	normal	5.23344e-13	1.2434	up
	Ⅰ_3	BnaA05g17920D	--	--	--	0.635929	0.327161	normal	2.92526e-07	2.27566	up
	Ⅰ_2	BnaA05g18150D	8.87885e-06	1.09797	up	0.935613	0.0298926	normal	3.01342e-05	0.921027	normal
	Ⅰ_2	BnaA05g18690D	0.310001	0.40656	normal	0.101046	-0.56272	normal	1.72077e-08	-2.33765	down
	Ⅰ_2	BnaA05g18730D	6.44195e-10	3.61048	up	4.16346e-10	3.53859	up	--	--	--
	Ⅰ_3	BnaA05g18750D	0.0454402	0.927329	normal	6.84537e-07	2.0202	up	8.60973e-05	1.29305	up
	Ⅰ_3	BnaA05g18780D	0.0023723	0.685343	normal	8.59057e-06	0.80647	normal	1.70202e-10	1.01551	up
	Ⅰ_2	BnaA05g18790D	2.1431e-08	2.24233	up	0.511496	0.703595	normal	0.298674	0.848753	normal
up-R. in T.	Ⅰ_3	BnaA05g19210D	4.39069e-14	Inf	up	1.48479e-09	2.79044	up	1.8568e-05	1.74715	up
	Ⅰ_3	BnaA05g19250D	0.0563971	0.707003	normal	0.898132	0.105115	normal	1.12319e-17	1.61076	up
	Ⅰ_3	BnaA05g19260D	--	--	--	--	--	--	4.148e-13	3.91737	up
	Ⅰ_3	BnaA05g19270D	0.000590378	-0.96889	normal	0.00553697	0.611422	normal	2.5416e-08	1.06983	up
up-R. in T.	Ⅰ_3	BnaA05g19320D	3.83881e-23	2.83734	up	9.3759e-49	3.46415	up	3.79466e-32	3.04623	up
	Ⅰ_3	BnaA05g19560D	--	--	--	--	--	--	7.73188e-10	3.93107	up
	Ⅰ_3	BnaA05g19600D	0.612054	-0.216174	normal	0.0118292	0.695927	normal	6.32651e-05	1.15258	up
	Ⅰ_2	BnaA05g19670D	0.451613	0.301428	normal	0.224374	0.546622	normal	0.00761224	-1.0768	down
	Ⅰ_2	BnaA05g19850D	4.42792e-12	Inf	up	--	--	--	--	--	--
	Ⅰ_2	BnaA05g19880D	4.80628e-22	Inf	up	1.4443e-14	Inf	up	--	--	--
	Ⅰ_3	BnaA05g19900D	--	--	--	0.00504674	1.18965	up	--	--	--
	Ⅰ_3	BnaA05g20040D	0.133905	1.14241	normal	--	--	--	2.3322e-31	3.7342	up
	Ⅰ_3	BnaA05g20490D	0.224799	0.218943	normal	1.67e-05	0.577882	normal	1.14428e-21	1.27617	up
	Ⅰ_2	BnaA05g20600D	0.00958054	1.02819	up	0.128415	0.810597	normal	0.00533776	-1.29798	down
	Ⅰ_2	BnaA05g20790D	7.00545e-08	1.04995	up	9.47471e-05	0.824386	normal	0.0859443	-0.531311	normal
up-R. in T.	Ⅰ_2	BnaA05g21130D	2.5632e-45	6.56885	up	2.69655e-40	8.0182	up	1.28202e-13	4.51673	up
	Ⅰ_2	BnaA05g21540D	0.00603902	1.07281	up	0.382503	0.336117	normal	0.175941	-0.535892	normal
	Ⅰ_2	BnaA05g21890D	0.431856	0.261019	normal	0.757675	-0.124471	normal	9.50303e-08	-1.52184	down
	Ⅰ_2	BnaA05g22110D	3.86182e-05	1.0458	up	0.38138	0.444331	normal	0.107678	-0.441599	normal
	Ⅰ_3	BnaA05g22260D	--	--	--	1.46032e-07	3.12667	up	--	--	--
	Ⅰ_3	BnaA05g22360D	0.0588178	0.685543	normal	3.45889e-06	1.13308	up	1.78952e-07	1.11653	up
	Ⅰ_2	BnaA05g22650D	7.40756e-05	2.85591	up	--	--	--	--	--	--
	Ⅰ_2	BnaA05g23080D	0.00397943	1.2755	up	0.188582	0.739011	normal	0.274101	-0.563127	normal
	Ⅰ_3	BnaA05g23570D	--	--	--	--	--	--	3.85076e-09	2.31079	up
	Ⅰ_2	BnaA05g24200D	0.564196	0.132043	normal	0.85002	-0.0521794	normal	2.18288e-08	-1.16093	down
	Ⅰ_3	BnaA05g24360D	--	--	--	0.02336	1.08511	normal	8.36794e-07	1.80832	up
	Ⅰ_3	BnaA05g24510D	0.888314	-0.13326	normal	0.274094	0.552233	normal	0.000200451	1.13815	up
	Ⅰ_2	BnaA05g24630D	0.0443156	0.904231	normal	0.0018641	1.31615	up	0.0241885	-1.15964	normal
	Ⅰ_2	BnaA05g24730D	0.00453168	1.15714	up	1.37954e-06	-2.02416	down	0.192606	-0.770598	normal
	Ⅰ_3	BnaA05g24860D	0.0271386	-0.715806	normal	0.960864	-0.144028	normal	0.00626932	1.2979	up
	Ⅰ_3	BnaA05g25520D	--	--	--	0.992146	0.0435055	normal	1.24963e-05	1.84712	up
	Ⅰ_2	BnaA05g25580D	1.72798e-07	2.25967	up	7.4881e-05	1.46969	up	0.0427163	0.931544	normal
	Ⅰ_2	BnaA05g25940D	0.0532056	0.842242	normal	0.00274993	1.70243	up	0.745456	0.248769	normal
	Ⅰ_3	BnaA05g25960D	--	--	--	3.2568e-05	2.59021	up	--	--	--
	Ⅰ_3	BnaA05g25980D	--	--	--	--	--	--	8.06305e-08	3.48272	up
	Ⅰ_3	BnaA05g26030D	--	--	--	0.00887813	1.383	up	0.000264782	1.70831	up
	Ⅰ_2	BnaA05g26090D	0.990439	0.0197568	normal	1	-0.0120294	normal	0.00996639	-1.06851	down
	Ⅰ_3	BnaA05g26160D	0.908517	-0.0608994	normal	0.00186398	1.05733	up	0.982666	-0.000326525	normal
up-R. in T.	Ⅰ_3	BnaA05g26230D	0.00142849	1.76837	up	2.20177e-10	2.80553	up	3.7449e-09	2.66033	up
	Ⅰ_2	BnaA05g26280D	2.49556e-19	Inf	up	6.93279e-13	Inf	up	--	--	--
	Ⅰ_2	BnaA05g26440D	0.000124845	3.47067	up	--	--	--	--	--	--
	Ⅰ_3	BnaA05g26490D	--	--	--	1.70307e-25	5.87545	up	1.39155e-23	Inf	up
	Ⅰ_3	BnaA05g26640D	--	--	--	--	--	--	2.30612e-15	4.25986	up
	Ⅰ_2	BnaA05g26660D	0.0345571	1.22245	normal	0.000146423	1.70777	up	6.56237e-06	1.02693	up
	Ⅰ_2	BnaA05g26690D	6.73424e-07	1.34653	up	0.97937	-0.0366783	normal	0.906632	0.0499891	normal
	Ⅰ_2	BnaA05g26730D	3.9454e-14	1.15042	up	0.00347356	0.523456	normal	0.000196387	0.679717	normal
	Ⅰ_2	BnaA05g26770D	3.88783e-05	1.70212	up	0.0192239	0.963575	normal	0.0805606	-0.721629	normal
	Ⅰ_2	BnaA05g27100D	8.89783e-05	1.3046	up	0.493348	0.33026	normal	0.0825432	-0.81143	normal
	Ⅰ_2	BnaA05g27150D	7.67484e-08	1.6555	up	0.000465238	1.29379	up	0.415818	-0.410839	normal
	Ⅰ_3	BnaA05g27310D	0.00779491	-0.659442	normal	9.09079e-05	0.740528	normal	4.99092e-07	1.05983	up
	Ⅰ_2	BnaA05g27380D	0.120175	0.568036	normal	0.0716257	0.70836	normal	1.88607e-08	-1.78959	down
	Ⅰ_2	BnaA05g27440D	6.4389e-30	3.92031	up	0.00186932	2.23695	up	0.016705	1.1109	normal
	Ⅰ_2	BnaA05g27450D	5.38846e-22	4.91497	up	0.65347	0.459174	normal	2.73474e-13	3.00829	up
	Ⅰ_2	BnaA05g27470D	0.00213382	1.21183	up	--	--	--	0.647723	-0.221798	normal
	Ⅰ_3	BnaA05g27990D	--	--	--	0.32594	0.540523	normal	0.00751043	1.36535	up
	Ⅰ_2	BnaA05g28470D	1.28821e-06	1.84511	up	0.000652491	1.05371	up	0.0153851	-1.25528	normal
	Ⅰ_3	BnaA05g28480D	0.0675907	-0.327616	normal	3.70549e-07	0.666464	normal	1.5817e-17	1.11539	up
	Ⅰ_2	BnaA05g28640D	0.000204619	1.30349	up	0.20206	0.624455	normal	0.184401	0.597805	normal
	Ⅰ_3	BnaA05g28720D	0.54937	0.274397	normal	0.136235	0.527531	normal	5.13839e-05	1.1494	up
	Ⅰ_3	BnaA05g28810D	0.0537169	0.726744	normal	0.00179199	0.990289	normal	1.50531e-05	1.04131	up
	Ⅰ_3	BnaA05g29370D	0.296249	0.527061	normal	0.00941908	1.01168	up	4.9032e-10	1.71732	up
	Ⅰ_3	BnaA05g29570D	0.944441	-0.0297586	normal	0.0646134	0.464099	normal	9.32648e-05	1.18701	up
	Ⅰ_2	BnaA05g30840D	0.000144431	1.16971	up	0.0373588	0.783674	normal	0.194702	-0.54678	normal
up-R. in T.	Ⅰ_2	BnaA05g31410D	2.00852e-74	3.35184	up	1.45985e-24	2.46094	up	1.00467e-31	2.11623	up
	Ⅰ_2	BnaA05g31430D	--	--	--	0.000541687	1.61335	up	--	--	--
	Ⅰ_3	BnaA05g31550D	--	--	--	0.788511	0.255657	normal	0.00451022	1.38111	up
	Ⅰ_2	BnaA05g32960D	0.759477	0.109589	normal	0.511319	-0.362898	normal	0.00033013	-1.35767	down
	Ⅰ_2	BnaA05g33180D	0.503174	-0.517854	normal	1.89017e-10	-1.10833	down	0.0053142	-0.757387	normal
up-R. in T.	Ⅰ_3	BnaA05g33350D	4.42901e-95	6.23229	up	9.16221e-33	5.76321	up	1.26542e-94	7.01177	up
	Ⅰ_3	BnaA05g33550D	--	--	--	1.59047e-17	3.68373	up	--	--	--
	Ⅰ_2	BnaA05g33860D	3.53442e-18	1.77183	up	1.40381e-05	1.0647	up	0.00884809	0.640816	normal
	Ⅰ_2	BnaA05g33940D	0.691095	-0.218633	normal	0.00345582	-1.331	down	0.0306927	-1.28833	normal
	Ⅰ_2	BnaA05g34260D	0.00828548	0.529164	normal	5.77493e-08	-1.10314	down	0.395859	-0.186941	normal
	Ⅰ_3	BnaA05g34880D	0.890914	0.117335	normal	0.758026	0.188549	normal	2.8216e-16	1.56332	up
	Ⅰ_2	BnaA05g35160D	0.232721	-1.66341	normal	0.429376	0.685887	normal	0.000873134	-2.81758	down
	Ⅰ_2	BnaA05g35800D	0.0144305	0.984419	normal	1.98154e-05	1.68207	up	0.214158	0.556083	normal
	Ⅰ_3	BnaA05g36270D	--	--	--	0.0021974	2.20396	up	1.01766e-08	2.73826	up
	Ⅰ_2	BnaA05g36660D	2.16845e-09	2.30408	up	--	--	--	--	--	--
	Ⅰ_2	BnaA05g37310D	0.597551	-0.458035	normal	0.212168	-0.590676	normal	9.44095e-13	-1.89293	down
	Ⅰ_2	BnaA05g37380D	0.707801	0.158582	normal	0.783031	-0.336877	normal	2.88705e-09	-2.09995	down
	Ⅰ_3	BnaA05g37410D	--	--	--	0.000924286	1.68476	up	0.784612	0.151988	normal
	Ⅰ_2	BnaA06g00710D	0.0164206	0.689386	normal	1.23051e-06	1.49152	up	0.403668	-0.328286	normal
	Ⅰ_3	BnaA06g00890D	0.00074868	0.955036	normal	6.77345e-16	1.46401	up	4.61898e-14	1.14942	up
	Ⅰ_3	BnaA06g00920D	--	--	--	1.6569e-07	2.60849	up	1.79108e-15	5.65029	up
up-R. in T.	Ⅰ_3	BnaA06g01040D	6.26624e-09	1.18643	up	1.10579e-16	1.35869	up	1.03898e-40	1.90071	up
	Ⅰ_2	BnaA06g01410D	1.03987e-15	3.00563	up	1.86538e-40	4.84732	up	--	--	--
up-R. in T.	Ⅰ_2	BnaA06g01470D	2.13981e-13	1.57426	up	1.87513e-11	1.50431	up	4.03429e-05	1.06849	up
up-R. in T.	Ⅰ_2	BnaA06g01540D	6.97723e-46	4.27024	up	9.12723e-41	5.40834	up	1.29276e-07	3.53181	up
	Ⅰ_2	BnaA06g01690D	7.88873e-17	1.1864	up	0.000575855	0.563596	normal	0.973705	-0.0157953	normal
up-R. in T.	Ⅰ_3	BnaA06g01980D	2.82121e-14	Inf	up	2.13383e-83	Inf	up	1.24484e-35	Inf	up
	Ⅰ_3	BnaA06g02010D	0.0171749	0.6419	normal	4.62401e-10	1.14878	up	6.93235e-16	1.42687	up
	Ⅰ_3	BnaA06g02080D	0.274714	0.555068	normal	3.91354e-07	1.71627	up	7.79123e-17	2.1242	up
	Ⅰ_2	BnaA06g02370D	2.90616e-13	1.85137	up	0.00181105	1.27667	up	0.975757	0.0236082	normal
	Ⅰ_2	BnaA06g02530D	0.00053138	1.3152	up	1.5651e-05	1.63499	up	0.689493	0.191367	normal
	Ⅰ_2	BnaA06g02540D	0.1282	0.751852	normal	0.297565	0.603628	normal	0.00361479	-1.37303	down
	Ⅰ_2	BnaA06g02820D	2.88957e-08	1.50733	up	0.0313115	0.710001	normal	0.771636	-0.124042	normal
	Ⅰ_3	BnaA06g03010D	0.847254	0.421627	normal	0.00119454	1.7319	up	2.34769e-30	2.40035	up
	Ⅰ_2	BnaA06g03700D	0.00590267	1.02337	up	0.50355	0.383641	normal	0.000247286	-1.2402	down
	Ⅰ_3	BnaA06g03950D	--	--	--	--	--	--	3.24717e-05	2.47627	up
up-R. in T.	Ⅰ_2	BnaA06g04550D	4.96892e-71	7.35128	up	3.83948e-39	Inf	up	5.51124e-39	Inf	up
	Ⅰ_2	BnaA06g04640D	9.52283e-15	2.31476	up	0.389528	0.457796	normal	0.000399623	1.08541	up
	Ⅰ_2	BnaA06g04680D	7.37517e-06	1.47713	up	0.00676751	0.929788	normal	0.102577	0.682657	normal
up-R. in T.	Ⅰ_3	BnaA06g05120D	0.000688134	1.04209	up	2.54653e-08	1.39635	up	9.33398e-06	1.97645	up
	Ⅰ_3	BnaA06g05280D	8.72525e-06	-0.669005	normal	7.18495e-09	0.774938	normal	2.35122e-21	1.21364	up
	Ⅰ_3	BnaA06g05290D	0.426125	0.250629	normal	3.63044e-18	1.63587	up	1.64427e-19	1.55536	up
	Ⅰ_3	BnaA06g05400D	--	--	--	3.33949e-19	7.68747	up	--	--	--
	Ⅰ_2	BnaA06g05720D	0.00404089	1.35873	up	0.254053	0.83058	normal	--	--	--
	Ⅰ_2	BnaA06g06120D	1.99512e-07	3.11374	up	--	--	--	--	--	--
	Ⅰ_2	BnaA06g06170D	0.0619142	0.604048	normal	0.19187	-0.624892	normal	0.00901356	-1.97619	down
	Ⅰ_3	BnaA06g06190D	7.72755e-05	0.898135	normal	1.83713e-42	2.33888	up	1.26611e-58	2.37099	up
	Ⅰ_2	BnaA06g06210D	0.0698307	0.97729	normal	--	--	--	0.000998832	1.39758	up
up-R. in T.	Ⅰ_2	BnaA06g06710D	5.10073e-11	2.11773	up	9.9497e-05	1.83975	up	2.18162e-06	1.77205	up
	Ⅰ_2	BnaA06g06930D	0.00759107	1.20413	up	0.902317	0.0666253	normal	0.000293034	-1.51968	down
up-R. in T.	Ⅰ_2	BnaA06g07130D	8.09087e-15	2.78604	up	1.32364e-09	2.92643	up	1.87244e-06	1.83773	up
	Ⅰ_2	BnaA06g07790D	1.05595e-57	1.88078	up	1.1531e-27	1.36002	up	2.24605e-11	0.911837	normal
	Ⅰ_3	BnaA06g08030D	0.0681836	-0.779093	normal	0.853694	-0.0622142	normal	9.88144e-38	2.2026	up
	Ⅰ_2	BnaA06g08350D	3.78401e-28	Inf	up	2.76815e-23	Inf	up	--	--	--
	Ⅰ_3	BnaA06g08410D	--	--	--	--	--	--	3.89831e-10	4.12808	up
up-R. in T.	Ⅰ_3	BnaA06g08600D	2.89676e-22	2.88917	up	1.23001e-18	2.29188	up	4.54734e-17	2.22937	up
	Ⅰ_2	BnaA06g08840D	0.00206955	1.00499	up	0.00119672	1.23159	up	0.026839	-0.90381	normal
	Ⅰ_2	BnaA06g08980D	1.79143e-07	1.82475	up	3.92184e-12	2.36398	up	0.0171722	0.98136	normal
	Ⅰ_2	BnaA06g09060D	0.0010737	0.628115	normal	0.206896	-0.273365	normal	6.46227e-07	-1.24592	down
	Ⅰ_3	BnaA06g09170D	--	--	--	3.92495e-11	3.14645	up	8.83278e-08	2.43955	up
	Ⅰ_2	BnaA06g09290D	1.92699e-11	3.24137	up	--	--	--	--	--	--
	Ⅰ_2	BnaA06g09340D	9.69908e-14	Inf	up	--	--	--	--	--	--
up-R. in T.	Ⅰ_2	BnaA06g09480D	5.99038e-22	4.96088	up	5.2152e-06	2.93345	up	6.61849e-10	2.47621	up
	Ⅰ_2	BnaA06g09610D	5.88316e-06	1.2498	up	0.0637163	0.684539	normal	0.294558	-0.424706	normal
	Ⅰ_2	BnaA06g09630D	0.000233046	0.703054	normal	7.75695e-08	1.13323	up	0.0103797	-0.61521	normal
	Ⅰ_3	BnaA06g09780D	0.632755	-0.345719	normal	0.461087	0.590169	normal	0.00094917	1.41233	up
	Ⅰ_2	BnaA06g10160D	0.0159538	0.727218	normal	0.0302999	0.690834	normal	0.000356168	-1.04101	down
	Ⅰ_2	BnaA06g10220D	1.57655e-16	3.29305	up	4.88582e-18	3.0506	up	0.42312	0.505574	normal
	Ⅰ_3	BnaA06g10230D	0.0479216	0.857045	normal	0.0970006	0.680785	normal	9.61225e-15	2.20132	up
	Ⅰ_2	BnaA06g10900D	0.157711	0.615572	normal	0.762444	0.218834	normal	6.74886e-11	1.6851	up
	Ⅰ_3	BnaA06g11020D	0.0292513	0.745634	normal	0.00334762	1.28667	up	6.1241e-08	1.33821	up
	Ⅰ_2	BnaA06g11540D	3.50923e-23	2.21039	up	5.60266e-28	2.53521	up	0.406625	0.347334	normal
	Ⅰ_2	BnaA06g12070D	0.00138974	1.75943	up	--	--	--	--	--	--
	Ⅰ_3	BnaA06g12230D	0.372357	0.549002	normal	0.593076	0.531681	normal	0.000898075	1.16934	up
	Ⅰ_2	BnaA06g12410D	0.0458308	0.814835	normal	0.902317	0.0375373	normal	1.28927e-05	1.58002	up
	Ⅰ_3	BnaA06g12720D	0.0126857	1.49193	normal	--	--	--	1.24821e-48	3.83013	up
	Ⅰ_3	BnaA06g13920D	0.69004	0.430814	normal	1.44869e-08	1.73866	up	1.29185e-21	2.46528	up
	Ⅰ_3	BnaA06g15020D	--	--	--	0.00207857	1.69904	up	0.00296682	2.93465	up
	Ⅰ_3	BnaA06g15320D	0.394612	0.263367	normal	0.680682	0.122554	normal	1.10362e-08	1.37526	up
	Ⅰ_3	BnaA06g15590D	--	--	--	0.609772	0.425908	normal	0.000713591	1.80101	up
up-R. in T.	Ⅰ_3	BnaA06g15780D	3.21469e-07	3.10177	up	0.00123817	1.98221	up	2.90571e-21	4.31763	up
	Ⅰ_3	BnaA06g15800D	2.23668e-11	4.27583	up	--	--	--	7.30507e-35	5.07665	up
	Ⅰ_2	BnaA06g16330D	4.2782e-18	1.47068	up	0.013023	0.581034	normal	0.936376	-0.0270196	normal
	Ⅰ_2	BnaA06g16380D	0.324058	0.216673	normal	0.00339037	-1.01582	down	0.561099	-0.140633	normal
	Ⅰ_2	BnaA06g16410D	0.00882391	1.37783	up	0.0501458	1.05487	normal	--	--	--
	Ⅰ_2	BnaA06g16720D	0.00240051	1.48362	up	2.54698e-05	1.90784	up	--	--	--
	Ⅰ_3	BnaA06g17110D	0.904919	-0.171252	normal	0.0131855	0.92332	normal	0.000499328	1.27399	up
	Ⅰ_2	BnaA06g17210D	0.000246984	1.84788	up	0.46439	-0.467329	normal	--	--	--
	Ⅰ_3	BnaA06g17340D	--	--	--	2.97133e-16	Inf	up	--	--	--
	Ⅰ_2	BnaA06g17810D	0.0835919	0.686776	normal	8.3832e-05	1.39016	up	0.119063	-0.699198	normal
	Ⅰ_2	BnaA06g17890D	0.0031974	2.69065	up	0.927374	0.0415718	normal	0.650016	-0.914572	normal
	Ⅰ_2	BnaA06g18160D	0.00495878	1.62727	up	1.24005e-06	3.42484	up	--	--	--
	Ⅰ_2	BnaA06g18430D	1.34426e-08	4.36327	up	--	--	--	--	--	--
	Ⅰ_2	BnaA06g18530D	0.00433639	0.856604	normal	0.00550247	-1.01073	down	0.182893	0.536224	normal
	Ⅰ_3	BnaA06g18630D	0.000518497	1.23939	up	9.1064e-51	3.26921	up	--	--	--
	Ⅰ_2	BnaA06g20200D	4.58112e-08	1.5771	up	0.344274	0.350274	normal	0.97546	0.0205973	normal
	Ⅰ_3	BnaA06g20630D	0.0870911	1.00426	normal	0.485339	-0.419278	normal	0.00164461	1.27253	up
	Ⅰ_2	BnaA06g20800D	0.00947331	0.784816	normal	0.0545792	0.613467	normal	0.000599102	-1.10943	down
	Ⅰ_3	BnaA06g21300D	0.113965	0.354221	normal	2.06608e-19	1.33184	up	3.41781e-12	0.960111	normal
	Ⅰ_3	BnaA06g21470D	7.88469e-10	-1.10938	down	0.0205388	-0.393659	normal	8.00002e-15	1.01053	up
	Ⅰ_2	BnaA06g21540D	9.04986e-06	2.58952	up	0.000350972	1.5339	up	--	--	--
	Ⅰ_3	BnaA06g21560D	8.19138e-10	-1.10238	down	0.00838252	0.461779	normal	0.000235016	0.564632	normal
	Ⅰ_2	BnaA06g21790D	1.20193e-09	1.68592	up	0.00819565	1.01674	up	0.000188589	-1.3772	down
	Ⅰ_3	BnaA06g21870D	0.265449	0.640854	normal	1.07442e-05	1.582	up	--	--	--
	Ⅰ_2	BnaA06g22230D	8.98165e-15	2.64908	up	0.89031	0.030095	normal	0.120093	-0.653127	normal
	Ⅰ_3	BnaA06g22570D	2.02649e-08	0.694525	normal	0.00286007	-0.424747	normal	9.95475e-28	1.33047	up
	Ⅰ_2	BnaA06g22660D	0.00134054	1.61874	up	--	--	--	0.124286	-0.705258	normal
	Ⅰ_3	BnaA06g23120D	0.225734	0.401009	normal	0.129008	0.55062	normal	3.32741e-22	1.98032	up
	Ⅰ_2	BnaA06g23300D	0.23556	0.759947	normal	0.70731	0.37867	normal	0.00217181	-1.36916	down
	Ⅰ_2	BnaA06g23800D	4.03601e-05	1.2385	up	0.000955271	0.9407	normal	0.0410068	-0.675659	normal
	Ⅰ_2	BnaA06g23950D	3.73448e-11	2.80247	up	--	--	--	0.357347	0.487498	normal
	Ⅰ_3	BnaA06g24530D	0.0721943	0.414342	normal	0.0168776	0.525311	normal	9.30512e-16	1.29768	up
	Ⅰ_3	BnaA06g25060D	--	--	--	2.35308e-12	3.34615	up	--	--	--
	Ⅰ_3	BnaA06g25550D	0.0357057	0.40914	normal	1.62361e-15	1.1594	up	1.96507e-07	0.729173	normal
	Ⅰ_3	BnaA06g25890D	0.199095	0.735927	normal	8.17572e-05	1.35917	up	0.659835	0.230006	normal
up-R. in T.	Ⅰ_2	BnaA06g26650D	1.21639e-35	Inf	up	8.89693e-29	Inf	up	4.28118e-29	Inf	up
	Ⅰ_3	BnaA06g26790D	0.000336167	1.73076	up	0.0149178	1.01477	normal	0.00807474	-1.27201	down
	Ⅰ_2	BnaA06g27550D	2.22611e-13	2.48351	up	0.127455	0.577565	normal	0.0299175	0.945787	normal
	Ⅰ_2	BnaA06g27950D	4.97281e-05	1.52548	up	0.937034	-0.100475	normal	0.136931	-0.723502	normal
	Ⅰ_2	BnaA06g28160D	0.394452	0.196321	normal	3.68777e-11	-1.49546	down	4.80674e-05	-0.923743	normal
	Ⅰ_3	BnaA06g28230D	--	--	--	7.79866e-13	2.54365	up	2.28274e-10	2.91227	up
	Ⅰ_3	BnaA06g28280D	--	--	--	0.633775	1.37938	normal	1.44914e-06	8.38631	up
	Ⅰ_3	BnaA06g28850D	3.01647e-13	-1.19833	down	0.623225	0.0857679	normal	1.05047e-22	1.2212	up
	Ⅰ_2	BnaA06g28960D	0.0105893	0.794404	normal	0.0957028	0.661669	normal	0.000568575	-1.11514	down
	Ⅰ_3	BnaA06g29780D	0.94576	0.0177415	normal	0.201455	0.400256	normal	2.57908e-06	1.04651	up
	Ⅰ_3	BnaA06g29800D	--	--	--	0.24696	0.686411	normal	0.000154822	1.78333	up
	Ⅰ_2	BnaA06g30990D	0.00121159	1.05837	up	0.445904	0.39327	normal	1	0.00685694	normal
	Ⅰ_3	BnaA06g31120D	0.99879	0.00519628	normal	7.641e-14	1.50703	up	5.09663e-07	1.09987	up
	Ⅰ_2	BnaA06g31240D	0.000823803	1.09402	up	0.401237	0.399856	normal	0.564275	0.292755	normal
	Ⅰ_2	BnaA06g31480D	1.51787e-13	1.27979	up	0.0713036	0.392882	normal	0.922314	0.0162892	normal
	Ⅰ_3	BnaA06g31750D	0.411376	0.542972	normal	0.391908	0.462462	normal	0.000314531	1.58264	up
	Ⅰ_2	BnaA06g32010D	0.292211	0.582057	normal	0.843067	-0.0887989	normal	2.44861e-06	-1.94897	down
	Ⅰ_2	BnaA06g32080D	2.50415e-31	Inf	up	3.42286e-15	Inf	up	--	--	--
	Ⅰ_3	BnaA06g32140D	0.991549	0.00415237	normal	1.03412e-12	0.90342	normal	6.81209e-28	1.40264	up
up-R. in T.	Ⅰ_3	BnaA06g32290D	1.91297e-36	3.97071	up	4.27546e-63	3.88718	up	7.09937e-25	2.65465	up
up-R. in T.	Ⅰ_2	BnaA06g32400D	7.1185e-31	6.21169	up	6.09886e-14	3.94807	up	1.32118e-09	3.13749	up
	Ⅰ_3	BnaA06g32650D	--	--	--	2.93306e-06	2.46138	up	9.66729e-10	4.58251	up
	Ⅰ_2	BnaA06g32820D	1.52029e-15	1.3515	up	3.94467e-07	0.826323	normal	0.239453	-0.288545	normal
up-R. in T.	Ⅰ_3	BnaA06g32870D	1.38373e-12	Inf	up	5.66112e-25	Inf	up	1.98506e-27	Inf	up
up-R. in T.	Ⅰ_2	BnaA06g32980D	5.78229e-79	3.34313	up	2.5172e-77	3.45355	up	5.26313e-44	2.98776	up
	Ⅰ_3	BnaA06g33050D	--	--	--	3.24136e-16	4.37717	up	6.00597e-43	Inf	up
	Ⅰ_2	BnaA06g33120D	0.0494887	0.831598	normal	1	0.0164884	normal	0.00984345	-1.07966	down
	Ⅰ_2	BnaA06g33160D	8.37498e-09	1.62137	up	0.0147645	2.13392	normal	0.111758	0.636498	normal
	Ⅰ_2	BnaA06g33300D	9.60513e-20	1.45648	up	0.0307637	-0.530953	normal	3.08906e-11	0.961451	normal
	Ⅰ_2	BnaA06g33410D	2.84461e-19	Inf	up	0.764504	0.298833	normal	--	--	--
	Ⅰ_2	BnaA06g33990D	0.0640676	0.457615	normal	0.404059	-0.326837	normal	3.49415e-05	-1.13859	down
	Ⅰ_2	BnaA06g34320D	2.32528e-07	2.17535	up	6.94099e-11	3.34087	up	--	--	--
	Ⅰ_2	BnaA06g34360D	0.0155176	0.953714	normal	0.605753	0.284898	normal	2.96563e-06	1.33891	up
up-R. in T.	Ⅰ_3	BnaA06g34380D	0	9.0439	up	0	9.73891	up	0	10.9857	up
	Ⅰ_3	BnaA06g34450D	0.24055	0.208391	normal	1.86408e-47	1.7922	up	3.65072e-42	1.67573	up
	Ⅰ_2	BnaA06g34580D	0.0853963	0.803861	normal	0.000224578	1.31563	up	0.915234	-0.0705581	normal
	Ⅰ_3	BnaA06g34880D	0.540653	0.321209	normal	0.123829	0.371402	normal	1.08886e-15	1.87106	up
	Ⅰ_2	BnaA06g35020D	6.92535e-06	1.77626	up	0.337616	0.660468	normal	0.846034	-0.117329	normal
	Ⅰ_2	BnaA06g35230D	1.99795e-11	4.72245	up	--	--	--	--	--	--
	Ⅰ_3	BnaA06g35990D	0.640911	0.361746	normal	0.554822	0.712576	normal	0.00702078	1.17676	up
	Ⅰ_3	BnaA06g36080D	0.015829	0.317754	normal	3.86633e-21	1.14502	up	2.3432e-25	1.27334	up
	Ⅰ_3	BnaA06g36460D	--	--	--	2.01931e-06	2.72991	up	--	--	--
	Ⅰ_3	BnaA06g36560D	1.25512e-06	2.68593	up	1.18937e-09	2.27833	up	--	--	--
	Ⅰ_3	BnaA06g36620D	--	--	--	--	--	--	4.44088e-05	2.67524	up
	Ⅰ_2	BnaA06g37340D	1.18065e-19	1.79101	up	0.0247166	0.595308	normal	0.903393	0.0463122	normal
up-R. in T.	Ⅰ_3	BnaA06g37470D	1.85784e-07	1.79039	up	7.53918e-48	3.21976	up	1.36377e-81	4.567	up
	Ⅰ_2	BnaA06g38140D	0.133221	0.896281	normal	1.79492e-12	5.58938	up	--	--	--
	Ⅰ_3	BnaA06g38320D	--	--	--	2.95592e-07	1.88529	up	4.85966e-15	2.74498	up
	Ⅰ_2	BnaA06g38550D	1.00888e-26	1.20188	up	0.182438	-0.189712	normal	0.176931	-0.198501	normal
	Ⅰ_2	BnaA06g38590D	1.18269e-06	3.36012	up	--	--	--	--	--	--
	Ⅰ_3	BnaA06g39010D	--	--	--	2.08718e-11	3.45936	up	--	--	--
	Ⅰ_3	BnaA06g39180D	0.843394	-0.0374039	normal	0.000475118	-0.466334	normal	6.4059e-28	1.33341	up
	Ⅰ_3	BnaA06g39320D	--	--	--	7.87398e-09	2.05946	up	3.37672e-34	6.57187	up
	Ⅰ_2	BnaA06g39630D	2.37002e-05	1.1893	up	0.00383139	1.02562	up	0.131061	0.522754	normal
	Ⅰ_2	BnaA06g40660D	0.345215	-0.413682	normal	0.785612	-0.103077	normal	0.00104063	-1.23545	down
	Ⅰ_2	BnaA06g40730D	0.190578	0.498813	normal	6.6888e-08	1.6259	up	0.00103432	-1.17259	down
	Ⅰ_2	BnaA07g00010D	0.000360551	1.49872	up	0.00211866	1.85123	up	0.363799	0.626252	normal
	Ⅰ_3	BnaA07g00240D	1	-0.0430952	normal	7.76667e-09	1.84264	up	0.925871	0.0503935	normal
	Ⅰ_2	BnaA07g01210D	0.631699	0.14334	normal	0.633893	-0.252474	normal	5.97933e-06	-1.23104	down
	Ⅰ_2	BnaA07g01600D	2.28088e-14	Inf	up	--	--	--	--	--	--
up-R. in T.	Ⅰ_3	BnaA07g01750D	5.28444e-30	2.28188	up	2.50232e-98	3.49621	up	1.1864e-34	2.04699	up
	Ⅰ_3	BnaA07g02330D	--	--	--	0.564434	1.23063	normal	9.46041e-05	1.45942	up
	Ⅰ_2	BnaA07g02520D	0.0107802	1.22851	normal	4.28273e-11	3.12162	up	--	--	--
	Ⅰ_2	BnaA07g02620D	7.52022e-27	1.5949	up	0.0961858	0.338331	normal	5.75188e-07	0.872721	normal
	Ⅰ_2	BnaA07g02680D	7.19209e-20	Inf	up	--	--	--	0.0782039	1.71106	normal
up-R. in T.	Ⅰ_3	BnaA07g02920D	0.000407862	2.96157	up	4.73927e-06	1.964	up	6.60786e-21	3.46309	up
	Ⅰ_2	BnaA07g03200D	1.22224e-06	2.13983	up	0.0140763	1.09151	normal	0.0791296	0.830445	normal
	Ⅰ_3	BnaA07g03790D	--	--	--	1.73692e-05	2.33148	up	8.11912e-10	2.51318	up
	Ⅰ_2	BnaA07g04010D	0.992319	0.00878316	normal	0.00356827	1.51717	up	0.000247238	-1.76919	down
	Ⅰ_3	BnaA07g04380D	0.211786	0.766504	normal	1.22024e-06	1.506	up	0.000873363	1.17463	up
	Ⅰ_2	BnaA07g04390D	0.00285041	1.37907	up	0.0198167	1.37037	normal	6.15016e-05	-1.65411	down
	Ⅰ_2	BnaA07g04740D	2.1313e-10	2.22119	up	--	--	--	0.212008	-0.637477	normal
	Ⅰ_3	BnaA07g04760D	--	--	--	6.08567e-07	2.53141	up	6.94897e-23	Inf	up
	Ⅰ_2	BnaA07g05140D	0.00459272	1.71645	up	--	--	--	--	--	--
	Ⅰ_2	BnaA07g05210D	8.54194e-09	1.04007	up	0.0873695	0.427633	normal	0.00091963	-0.669654	normal
	Ⅰ_2	BnaA07g05510D	1.72872e-16	Inf	up	2.0987e-15	Inf	up	--	--	--
	Ⅰ_3	BnaA07g05610D	0.0162531	0.440477	normal	0.0577722	1.14177	normal	1.50653e-56	2.06275	up
	Ⅰ_2	BnaA07g05810D	8.21992e-05	1.74263	up	0.0014849	1.71068	up	0.908944	0.0864745	normal
	Ⅰ_2	BnaA07g06860D	0.000288688	1.09107	up	0.0709579	0.612135	normal	0.256545	-0.392604	normal
up-R. in T.	Ⅰ_2	BnaA07g06900D	9.07801e-197	Inf	up	8.91491e-209	Inf	up	2.44057e-21	Inf	up
	Ⅰ_2	BnaA07g07330D	0.000820978	2.34343	up	--	--	--	--	--	--
	Ⅰ_2	BnaA07g07510D	1	0.0216687	normal	1	0.00370323	normal	9.0308e-06	-1.67059	down
	Ⅰ_3	BnaA07g08040D	--	--	--	--	--	--	4.63944e-11	3.07596	up
	Ⅰ_2	BnaA07g08470D	0.00421793	1.23933	up	0.115547	0.648507	normal	0.552437	0.314767	normal
	Ⅰ_3	BnaA07g08720D	0.0640442	0.748618	normal	5.28508e-35	3.45914	up	1.49042e-20	1.95056	up
	Ⅰ_2	BnaA07g08740D	6.77662e-10	2.21709	up	2.01094e-10	1.8457	up	--	--	--
	Ⅰ_3	BnaA07g08930D	0.194261	-0.221167	normal	0.632803	0.0810271	normal	2.20084e-18	1.07433	up
	Ⅰ_2	BnaA07g09010D	0.16818	0.640309	normal	0.00175698	0.954124	normal	0.000777294	-1.34539	down
up-R. in T.	Ⅰ_2	BnaA07g09060D	3.25561e-28	2.68959	up	1.24894e-09	2.11425	up	1.95275e-19	2.28192	up
	Ⅰ_3	BnaA07g09960D	--	--	--	--	--	--	0.000210213	1.90949	up
	Ⅰ_3	BnaA07g09970D	0.271186	0.318688	normal	2.49819e-05	0.808146	normal	9.36081e-22	1.61451	up
up-R. in T.	Ⅰ_2	BnaA07g10020D	6.55411e-195	9.1035	up	3.24754e-225	9.70148	up	1.34602e-72	Inf	up
	Ⅰ_2	BnaA07g10140D	2.079e-06	1.52725	up	0.603203	0.319392	normal	0.00132674	-1.80233	down
	Ⅰ_3	BnaA07g10210D	--	--	--	3.32034e-06	2.36094	up	--	--	--
	Ⅰ_2	BnaA07g10420D	0.00411027	1.73719	up	--	--	--	--	--	--
	Ⅰ_3	BnaA07g11080D	--	--	--	--	--	--	1.8091e-05	2.02876	up
	Ⅰ_2	BnaA07g11170D	7.29257e-10	1.22994	up	1.05742e-07	1.20857	up	0.844765	0.0720591	normal
	Ⅰ_3	BnaA07g11340D	0.0146118	0.538578	normal	0.00330821	0.51219	normal	1.05166e-13	1.16278	up
	Ⅰ_3	BnaA07g11360D	0.0950582	-0.646857	normal	0.239299	1.34606	normal	1.51132e-07	1.5531	up
	Ⅰ_3	BnaA07g11700D	--	--	--	--	--	--	4.6528e-25	Inf	up
up-R. in T.	Ⅰ_3	BnaA07g11740D	2.23993e-10	3.50255	up	1.37051e-19	3.58748	up	2.48764e-24	5.13706	up
	Ⅰ_3	BnaA07g11910D	--	--	--	0.0332519	1.19208	normal	3.01731e-19	3.32082	up
	Ⅰ_2	BnaA07g12310D	0.00017785	1.27622	up	0.179895	0.517549	normal	0.520441	-0.350239	normal
	Ⅰ_3	BnaA07g12500D	--	--	--	--	--	--	8.68089e-19	6.09932	up
	Ⅰ_2	BnaA07g12530D	0.000152148	2.34102	up	2.58539e-10	4.16651	up	--	--	--
	Ⅰ_2	BnaA07g12540D	1.39318e-14	1.19388	up	6.27818e-06	0.916725	normal	2.06544e-07	0.846452	normal
	Ⅰ_3	BnaA07g12780D	0.473377	0.772396	normal	0.385943	0.433188	normal	1.05046e-08	1.58503	up
	Ⅰ_2	BnaA07g12920D	0.972132	-0.0893083	normal	0.763504	0.198716	normal	0.000664123	-1.60667	down
	Ⅰ_3	BnaA07g13460D	0.0168767	0.440237	normal	2.51412e-16	1.17336	up	1.28627e-10	1.02004	up
	Ⅰ_2	BnaA07g13760D	0.584633	0.298556	normal	0.890904	-0.0677719	normal	0.0013999	-1.46306	down
	Ⅰ_2	BnaA07g13820D	0.853159	0.0522542	normal	5.061e-05	-1.08486	down	0.0602305	-0.453571	normal
	Ⅰ_2	BnaA07g14190D	1.61731e-24	Inf	up	--	--	--	3.3058e-15	Inf	up
	Ⅰ_2	BnaA07g14280D	4.0554e-06	2.38472	up	--	--	--	--	--	--
	Ⅰ_2	BnaA07g14470D	1.28051e-12	1.07178	up	4.27438e-10	0.995101	normal	0.0155845	0.467153	normal
	Ⅰ_2	BnaA07g14510D	1.50898e-11	Inf	up	1.32079e-17	Inf	up	--	--	--
	Ⅰ_2	BnaA07g14740D	2.68464e-26	Inf	up	1.57823e-25	Inf	up	--	--	--
	Ⅰ_2	BnaA07g14810D	4.49114e-06	1.6815	up	9.59601e-08	1.97039	up	0.678698	0.228629	normal
up-R. in T.	Ⅰ_2	BnaA07g14940D	1.1753e-17	2.83623	up	0.000489763	2.06335	up	0.00642043	2.31945	up
	Ⅰ_2	BnaA07g14990D	0.340457	-0.234284	normal	0.0804329	0.449258	normal	1.25821e-14	-1.75052	down
	Ⅰ_2	BnaA07g15130D	0.000811228	1.703	up	--	--	--	--	--	--
	Ⅰ_2	BnaA07g15230D	0.000115866	1.17546	up	0.285171	-0.441752	normal	0.074767	0.692683	normal
	Ⅰ_3	BnaA07g15620D	0.032966	0.726108	normal	2.01326e-07	1.23951	up	3.97319e-07	1.2747	up
up-R. in T.	Ⅰ_3	BnaA07g15930D	2.13538e-22	1.9695	up	2.37286e-63	3.23673	up	2.51763e-11	1.61583	up
up-R. in T.	Ⅰ_3	BnaA07g15940D	1.00948e-07	1.05283	up	1.24605e-24	1.67517	up	2.21404e-36	1.932	up
	Ⅰ_2	BnaA07g15950D	1.37022e-16	1.62076	up	2.45424e-13	1.66937	up	0.217086	0.309182	normal
	Ⅰ_2	BnaA07g15980D	3.55956e-25	1.68575	up	5.89685e-09	1.12015	up	0.763115	0.0757945	normal
up-R. in T.	Ⅰ_3	BnaA07g16180D	0.000205884	1.73217	up	0.000544423	1.59866	up	1.09386e-11	1.71485	up
	Ⅰ_2	BnaA07g16280D	1.61469e-07	2.1899	up	0.302879	0.676872	normal	7.40612e-07	1.76146	up
	Ⅰ_2	BnaA07g16660D	6.22072e-17	3.56127	up	4.56954e-34	4.62252	up	--	--	--
	Ⅰ_3	BnaA07g16680D	2.85438e-06	-1.1555	down	0.054385	0.380626	normal	0.000377129	0.575061	normal
	Ⅰ_3	BnaA07g16850D	0.495444	-0.299983	normal	5.07129e-13	1.72538	up	0.12246	0.450337	normal
	Ⅰ_2	BnaA07g17200D	2.82486e-08	1.37053	up	0.0003067	1.08855	up	0.0182973	-0.712649	normal
	Ⅰ_2	BnaA07g17690D	1.11215e-15	Inf	up	--	--	--	--	--	--
	Ⅰ_2	BnaA07g17770D	1.59114e-29	Inf	up	--	--	--	--	--	--
	Ⅰ_2	BnaA07g17940D	3.59872e-21	2.28199	up	0.000344685	1.13108	up	0.000369167	0.8788	normal
	Ⅰ_2	BnaA07g18350D	4.51456e-12	1.98003	up	4.83018e-23	2.33748	up	0.0118958	-1.13919	normal
	Ⅰ_2	BnaA07g18580D	8.59801e-15	Inf	up	--	--	--	--	--	--
	Ⅰ_3	BnaA07g18600D	0.111016	0.36275	normal	0.00272404	0.679634	normal	1.24486e-32	2.00052	up
up-R. in T.	Ⅰ_3	BnaA07g18660D	1.32009e-22	Inf	up	1.98228e-51	6.12014	up	5.97825e-56	5.32501	up
	Ⅰ_2	BnaA07g18760D	1.563e-13	Inf	up	--	--	--	--	--	--
	Ⅰ_2	BnaA07g19040D	0.869056	0.0849428	normal	0.946712	0.0285758	normal	5.5462e-09	-1.97248	down
up-R. in T.	Ⅰ_2	BnaA07g19320D	3.66667e-22	2.06966	up	4.80165e-07	1.40853	up	1.3919e-07	1.49423	up
	Ⅰ_3	BnaA07g19330D	0.0011575	-1.09762	down	0.646635	0.131418	normal	1.34488e-10	1.09931	up
	Ⅰ_2	BnaA07g20240D	6.8941e-05	2.08631	up	--	--	--	--	--	--
	Ⅰ_2	BnaA07g20980D	0.0555581	1.09093	normal	0.000213344	1.9191	up	--	--	--
	Ⅰ_2	BnaA07g21080D	0.000411225	0.894678	normal	2.13476e-10	-1.69176	down	0.000250768	-1.18671	down
	Ⅰ_3	BnaA07g21130D	0.000616482	-1.77194	down	0.00047872	1.50639	up	4.17367e-42	2.92321	up
	Ⅰ_3	BnaA07g21250D	--	--	--	--	--	--	2.88556e-23	Inf	up
	Ⅰ_3	BnaA07g22090D	0.0782595	0.414188	normal	2.0743e-08	0.993301	normal	3.19645e-11	1.23168	up
	Ⅰ_2	BnaA07g22320D	8.06532e-19	2.12562	up	2.86101e-05	1.44495	up	0.128538	-0.520778	normal
	Ⅰ_3	BnaA07g22510D	--	--	--	3.39577e-07	2.315	up	--	--	--
up-R. in T.	Ⅰ_2	BnaA07g22620D	5.46185e-12	3.84097	up	1.1871e-18	3.55327	up	6.38085e-08	2.8642	up
	Ⅰ_2	BnaA07g23150D	3.11141e-06	1.97572	up	0.0841874	0.888759	normal	0.141811	0.71422	normal
up-R. in T.	Ⅰ_2	BnaA07g23160D	1.89257e-44	3.92046	up	1.38585e-29	3.03737	up	3.70867e-08	2.1017	up
	Ⅰ_2	BnaA07g23440D	9.91521e-56	1.98517	up	0.00159224	0.583259	normal	0.00120011	0.524388	normal
	Ⅰ_3	BnaA07g23490D	--	--	--	--	--	--	0.000589711	2.21969	up
	Ⅰ_2	BnaA07g23580D	0.000239165	2.47047	up	--	--	--	--	--	--
	Ⅰ_3	BnaA07g24110D	--	--	--	0.318942	0.524174	normal	9.53965e-05	1.49594	up
	Ⅰ_3	BnaA07g24550D	0.795857	-0.102876	normal	0.00017136	1.21895	up	0.264876	0.449595	normal
up-R. in T.	Ⅰ_2	BnaA07g24840D	1.97519e-72	2.19932	up	2.59973e-23	1.33366	up	1.01053e-31	1.60661	up
	Ⅰ_2	BnaA07g24980D	0.767367	-0.104147	normal	0.845926	-0.115445	normal	0.000790457	-1.30689	down
	Ⅰ_2	BnaA07g25350D	0.000303673	1.51165	up	1.18551e-06	-2.74347	down	0.000501191	-2.74909	down
	Ⅰ_3	BnaA07g25480D	--	--	--	0.0592292	0.941031	normal	3.96938e-06	2.02017	up
	Ⅰ_3	BnaA07g25920D	--	--	--	3.73158e-18	Inf	up	3.18774e-35	Inf	up
up-R. in T.	Ⅰ_3	BnaA07g26030D	8.96325e-06	2.84252	up	0.000271215	2.40224	up	3.30149e-13	3.12346	up
	Ⅰ_2	BnaA07g26180D	5.25204e-15	5.79466	up	--	--	--	--	--	--
	Ⅰ_2	BnaA07g26450D	0.300675	0.499477	normal	0.445957	0.44237	normal	0.00350263	-1.29611	down
	Ⅰ_2	BnaA07g26650D	0.381773	0.355656	normal	0.670777	-0.217747	normal	0.000106053	-1.37218	down
	Ⅰ_2	BnaA07g27280D	6.12212e-07	1.25459	up	1.81081e-05	1.29576	up	0.243316	-0.352611	normal
	Ⅰ_3	BnaA07g28040D	0.000115039	-0.33282	normal	1.40204e-07	1.29541	up	0.0848849	0.244367	normal
	Ⅰ_3	BnaA07g28050D	0.197209	0.247881	normal	2.46738e-07	2.31882	up	0.360266	0.447988	normal
	Ⅰ_2	BnaA07g28080D	0.000272967	1.92078	up	--	--	--	--	--	--
	Ⅰ_3	BnaA07g28300D	--	--	--	0.139383	0.850267	normal	0.00583902	1.4203	up
	Ⅰ_2	BnaA07g28560D	3.62246e-05	1.48861	up	0.00525632	-1.23459	down	0.16688	-0.534001	normal
	Ⅰ_2	BnaA07g28720D	0.00184801	1.74945	up	--	--	--	--	--	--
	Ⅰ_2	BnaA07g28760D	0.341247	0.347032	normal	0.120866	-0.551805	normal	0.0032356	-1.21403	down
	Ⅰ_3	BnaA07g28810D	0.000563309	0.518336	normal	0.710127	0.0642278	normal	3.63192e-16	1.02623	up
up-R. in T.	Ⅰ_2	BnaA07g28860D	2.68544e-07	2.36316	up	1.09151e-05	2.30276	up	6.2779e-05	1.98783	up
	Ⅰ_2	BnaA07g29380D	2.02484e-05	1.59578	up	0.052378	0.83657	normal	0.357097	-0.532022	normal
	Ⅰ_3	BnaA07g29400D	--	--	--	0.65341	0.311215	normal	1.12977e-17	4.32633	up
	Ⅰ_3	BnaA07g30000D	0.845096	0.183133	normal	9.96843e-05	1.23169	up	1.46582e-06	1.5398	up
	Ⅰ_2	BnaA07g30010D	3.1013e-14	4.24301	up	--	--	--	--	--	--
	Ⅰ_2	BnaA07g30180D	0.00318912	1.33453	up	0.464671	0.399345	normal	--	--	--
	Ⅰ_2	BnaA07g30620D	1.2081e-08	3.48169	up	--	--	--	--	--	--
	Ⅰ_2	BnaA07g31380D	1.077e-05	1.66582	up	2.79947e-07	1.90675	up	0.421836	0.419932	normal
	Ⅰ_2	BnaA07g31390D	0.585842	0.192143	normal	0.976271	-0.0103165	normal	9.92725e-13	-1.30159	down
	Ⅰ_2	BnaA07g31700D	2.41038e-17	2.47445	up	1.41456e-14	2.01706	up	--	--	--
	Ⅰ_2	BnaA07g31810D	4.73627e-15	1.63975	up	2.91249e-05	1.06435	up	0.142897	0.401567	normal
	Ⅰ_2	BnaA07g31970D	6.70254e-08	3.43919	up	--	--	--	--	--	--
	Ⅰ_3	BnaA07g32030D	--	--	--	0.000923734	1.5993	up	0.489582	0.36774	normal
	Ⅰ_3	BnaA07g32150D	0.0978722	-0.199858	normal	0.160412	-0.194284	normal	4.31671e-21	1.13594	up
up-R. in T.	Ⅰ_3	BnaA07g32690D	1.52203e-61	6.04444	up	1.84538e-25	4.26412	up	4.72277e-83	5.24271	up
	Ⅰ_3	BnaA07g32700D	--	--	--	--	--	--	1.43474e-15	2.62863	up
up-R. in T.	Ⅰ_3	BnaA07g33060D	3.02082e-08	3.21466	up	7.08723e-09	3.1388	up	8.4394e-140	6.81235	up
	Ⅰ_2	BnaA07g33070D	2.90726e-07	2.10749	up	6.61642e-08	2.43559	up	--	--	--
	Ⅰ_3	BnaA07g33240D	0.193762	-0.202569	normal	4.73013e-05	0.514312	normal	1.85794e-41	1.66882	up
	Ⅰ_2	BnaA07g33320D	2.83619e-12	2.19863	up	2.06977e-08	1.89171	up	0.00732513	0.96014	normal
	Ⅰ_3	BnaA07g33420D	0.00831136	0.603938	normal	1.70504e-07	0.918605	normal	3.53033e-22	1.47082	up
up-R. in T.	Ⅰ_2	BnaA07g33540D	2.35748e-13	2.96597	up	0.00584333	1.89287	up	3.53267e-05	1.91042	up
	Ⅰ_3	BnaA07g33590D	0.000390093	0.368244	normal	1.47009e-27	1.97739	up	6.67203e-57	2.04168	up
	Ⅰ_2	BnaA07g33610D	0.0126833	1.08173	normal	0.00376211	1.39091	up	0.660886	0.233066	normal
	Ⅰ_2	BnaA07g33650D	0.129219	0.37215	normal	5.85985e-07	-1.29418	down	0.00332821	0.718649	normal
	Ⅰ_2	BnaA07g33670D	0.00153778	1.54074	up	0.00190464	1.74357	up	--	--	--
up-R. in T.	Ⅰ_3	BnaA07g33720D	0.00062877	1.09734	up	2.95251e-07	1.33577	up	8.85741e-21	1.94591	up
	Ⅰ_3	BnaA07g33740D	0.718577	-0.231496	normal	0.0484813	1.03836	normal	0.000461742	1.0382	up
	Ⅰ_3	BnaA07g33780D	0.00432544	0.706097	normal	1.43586e-10	1.13934	up	1.39041e-13	1.62228	up
	Ⅰ_2	BnaA07g33870D	2.44263e-08	1.88497	up	0.0201092	1.09523	normal	8.20158e-05	1.20338	up
up-R. in T.	Ⅰ_2	BnaA07g33890D	4.48483e-52	1.98902	up	3.77016e-22	1.5506	up	1.27249e-15	1.08993	up
up-R. in T.	Ⅰ_2	BnaA07g33900D	9.21733e-24	3.88125	up	1.69114e-07	2.85607	up	5.10138e-32	3.2434	up
	Ⅰ_3	BnaA07g34120D	0.311932	0.353	normal	0.00231766	0.910798	normal	6.66117e-07	1.18486	up
	Ⅰ_2	BnaA07g34230D	0.0111124	0.595633	normal	4.13745e-06	1.00721	up	0.0683045	-0.557536	normal
	Ⅰ_2	BnaA07g34350D	0.00029551	1.31718	up	0.0719647	0.760578	normal	0.246874	0.639953	normal
	Ⅰ_2	BnaA07g34460D	3.47681e-19	1.73975	up	2.1386e-06	1.12155	up	8.96612e-08	0.982933	normal
up-R. in T.	Ⅰ_3	BnaA07g34490D	2.40401e-14	1.34049	up	3.63824e-39	1.85746	up	9.87238e-18	1.509	up
	Ⅰ_2	BnaA07g34520D	1.7889e-09	3.11222	up	0.0300051	1.63913	normal	--	--	--
up-R. in T.	Ⅰ_2	BnaA07g34530D	8.13182e-29	Inf	up	1.84542e-29	Inf	up	1.26054e-20	Inf	up
	Ⅰ_2	BnaA07g34610D	0.0124144	0.801234	normal	0.48992	0.339958	normal	0.00305767	1.04099	up
	Ⅰ_2	BnaA07g34690D	1.23207e-10	2.12028	up	0.000765772	1.77414	up	0.622417	-0.256644	normal
	Ⅰ_3	BnaA07g34830D	0.00972227	0.355466	normal	2.10394e-17	1.08388	up	4.65575e-28	1.34937	up
	Ⅰ_2	BnaA07g34950D	0.455843	0.345962	normal	0.56	-0.349016	normal	0.00908439	-1.09375	down
	Ⅰ_2	BnaA07g35000D	0.0435414	-0.70138	normal	0.760647	-0.120272	normal	2.91402e-07	-1.74999	down
	Ⅰ_3	BnaA07g35130D	0.9178	0.0242297	normal	0.000376255	-0.57469	normal	2.70615e-20	1.14847	up
	Ⅰ_2	BnaA07g35150D	0.00245151	1.9503	up	--	--	--	--	--	--
	Ⅰ_3	BnaA07g35200D	0.844655	0.0257735	normal	3.95993e-05	0.528037	normal	4.96319e-54	1.89089	up
	Ⅰ_3	BnaA07g35220D	--	--	--	0.000497081	1.9342	up	0.000647065	1.4072	up
	Ⅰ_3	BnaA07g35280D	--	--	--	0.00243021	1.56123	up	1.13734e-10	2.26007	up
	Ⅰ_2	BnaA07g35330D	4.50539e-66	3.17414	up	2.0237e-08	1.36238	up	2.07835e-05	-2.63927	down
	Ⅰ_2	BnaA07g35460D	9.60054e-06	2.16606	up	--	--	--	--	--	--
	Ⅰ_2	BnaA07g35480D	7.69974e-07	1.40676	up	0.00256095	1.05839	up	0.99466	0.00687669	normal
	Ⅰ_3	BnaA07g35590D	--	--	--	0.000828366	1.57886	up	--	--	--
up-R. in T.	Ⅰ_2	BnaA07g35670D	6.55081e-42	1.97723	up	4.56363e-45	1.9937	up	2.95368e-26	1.78309	up
	Ⅰ_2	BnaA07g35830D	0.000150369	2.26277	up	--	--	--	--	--	--
up-R. in T.	Ⅰ_2	BnaA07g35850D	4.23057e-19	1.30271	up	5.00454e-50	2.02358	up	3.64835e-12	1.17164	up
	Ⅰ_3	BnaA07g35900D	0.392696	0.545311	normal	4.04744e-06	1.15419	up	0.000292278	0.764628	normal
	Ⅰ_2	BnaA07g35930D	1.9165e-05	1.79716	up	0.288702	1.10595	normal	2.48342e-05	1.66409	up
	Ⅰ_3	BnaA07g36260D	--	--	--	0.166583	0.757046	normal	0.00219384	1.29061	up
	Ⅰ_2	BnaA07g36300D	0.000526177	1.10047	up	0.00570856	1.09207	up	0.55774	-0.251406	normal
	Ⅰ_3	BnaA07g36450D	--	--	--	--	--	--	2.24473e-06	1.81852	up
	Ⅰ_3	BnaA07g36920D	--	--	--	--	--	--	1.56169e-10	4.68086	up
	Ⅰ_3	BnaA07g36950D	--	--	--	1.36406e-38	Inf	up	6.74888e-47	6.05669	up
	Ⅰ_2	BnaA07g36980D	1.88604e-10	5.53962	up	--	--	--	--	--	--
	Ⅰ_3	BnaA07g37170D	--	--	--	1.30688e-11	3.0575	up	2.28117e-05	2.14819	up
	Ⅰ_3	BnaA07g37190D	--	--	--	2.70028e-07	3.09631	up	--	--	--
	Ⅰ_3	BnaA07g37260D	--	--	--	5.78984e-23	Inf	up	4.00703e-72	Inf	up
	Ⅰ_2	BnaA07g37770D	9.37378e-06	2.36748	up	--	--	--	--	--	--
	Ⅰ_2	BnaA07g38160D	2.3528e-25	2.70283	up	2.59355e-44	2.86882	up	0.26042	0.477843	normal
	Ⅰ_2	BnaA07g38250D	3.12841e-71	1.79602	up	1.03845e-12	0.903383	normal	0.0625283	-0.273554	normal
	Ⅰ_2	BnaA07g38350D	0.0570306	1.26526	normal	0.00141032	1.49687	up	0.435218	-0.540787	normal
	Ⅰ_2	BnaA07g38520D	0.00747514	0.810047	normal	0.72143	-0.12955	normal	0.000244642	1.06192	up
	Ⅰ_2	BnaA07g38660D	8.13129e-08	1.36324	up	0.018826	0.541064	normal	0.147492	-0.463875	normal
	Ⅰ_2	BnaA07g38790D	6.94869e-12	1.46321	up	2.02637e-05	0.971886	normal	1	0.00663624	normal
	Ⅰ_3	BnaA07g39050D	0.000202129	0.504644	normal	4.17808e-50	1.81606	up	2.86152e-05	0.933534	normal
	Ⅰ_3	BnaA07g39090D	--	--	--	4.37125e-08	3.22262	up	--	--	--
up-R. in T.	Ⅰ_2	BnaA07g39140D	1.67321e-112	3.94837	up	2.00189e-164	4.44848	up	9.31284e-09	1.20206	up
	Ⅰ_2	BnaA08g00080D	5.52147e-23	2.43924	up	6.8568e-07	1.37224	up	0.814571	-0.107455	normal
	Ⅰ_2	BnaA08g00140D	0.000375048	1.36997	up	0.000622908	1.33146	up	0.0403835	0.934357	normal
	Ⅰ_2	BnaA08g00240D	1.44848e-11	1.2169	up	0.00785422	0.598051	normal	0.0627514	0.444393	normal
	Ⅰ_2	BnaA08g00420D	0.0166499	-0.618213	normal	0.0999821	-0.436677	normal	7.28762e-07	-1.40689	down
	Ⅰ_2	BnaA08g00950D	0.243857	-0.461932	normal	0.75969	0.0872794	normal	0.00355356	-1.17039	down
	Ⅰ_3	BnaA08g01710D	0.13137	0.876594	normal	4.21198e-35	3.6544	up	--	--	--
	Ⅰ_2	BnaA08g02670D	0.917997	-0.098957	normal	--	--	--	9.26345e-05	-2.0059	down
up-R. in T.	Ⅰ_2	BnaA08g02930D	6.29841e-97	4.76601	up	6.48366e-45	4.17858	up	1.56498e-68	5.10444	up
	Ⅰ_2	BnaA08g03230D	0.225697	0.705258	normal	0.099044	1.02875	normal	0.0085935	-1.31426	down
	Ⅰ_2	BnaA08g03630D	1.34505e-06	2.89216	up	--	--	--	--	--	--
	Ⅰ_2	BnaA08g04190D	4.34843e-06	2.45309	up	--	--	--	--	--	--
	Ⅰ_2	BnaA08g04230D	0.000158289	1.94287	up	--	--	--	--	--	--
	Ⅰ_3	BnaA08g04520D	0.00227414	0.600318	normal	0.236447	0.268203	normal	1.59561e-47	1.97096	up
	Ⅰ_2	BnaA08g04880D	0.0055983	1.7116	up	--	--	--	--	--	--
	Ⅰ_2	BnaA08g04920D	4.47499e-07	1.18123	up	1.28755e-06	1.25046	up	0.473181	-0.260252	normal
	Ⅰ_2	BnaA08g05350D	1.34459e-07	2.98488	up	--	--	--	--	--	--
	Ⅰ_2	BnaA08g05700D	0.00623356	1.47063	up	0.00126475	1.27374	up	--	--	--
up-R. in T.	Ⅰ_3	BnaA08g06730D	4.69981e-47	Inf	up	2.81098e-22	6.04922	up	1.2914e-39	7.48427	up
	Ⅰ_2	BnaA08g07050D	0.00386168	1.21732	up	0.861021	0.161985	normal	0.47873	0.301333	normal
	Ⅰ_2	BnaA08g07510D	0.000161905	1.66105	up	--	--	--	--	--	--
	Ⅰ_2	BnaA08g07950D	0.00032531	1.96305	up	--	--	--	--	--	--
	Ⅰ_2	BnaA08g08320D	0.013638	1.58805	normal	8.53901e-07	2.13079	up	--	--	--
	Ⅰ_3	BnaA08g08340D	0.0193598	-0.419023	normal	0.00171078	0.426864	normal	9.46678e-19	1.12908	up
	Ⅰ_2	BnaA08g09190D	0.000933656	1.31709	up	0.0133122	1.04184	normal	0.250917	-0.516396	normal
	Ⅰ_2	BnaA08g11580D	0.000293113	1.09657	up	0.172625	0.467099	normal	0.186658	-0.451281	normal
	Ⅰ_2	BnaA08g11930D	3.12661e-09	1.5671	up	0.012272	0.706709	normal	0.893293	0.0633877	normal
	Ⅰ_2	BnaA08g11940D	0.00568942	1.38425	up	0.902383	-0.130058	normal	--	--	--
up-R. in T.	Ⅰ_2	BnaA08g12390D	2.43937e-43	2.36698	up	6.81909e-17	1.82655	up	2.72567e-16	1.51685	up
	Ⅰ_3	BnaA08g12730D	--	--	--	--	--	--	1.69733e-09	3.21837	up
up-R. in T.	Ⅰ_2	BnaA08g12780D	6.14064e-21	1.69485	up	5.91118e-11	1.29879	up	3.82056e-10	1.36246	up
	Ⅰ_2	BnaA08g12870D	0.00323511	1.51023	up	0.000362217	1.39611	up	0.0795296	0.836417	normal
up-R. in T.	Ⅰ_3	BnaA08g13000D	1.81924e-05	2.70613	up	1.31777e-05	1.8973	up	3.01846e-07	2.0057	up
	Ⅰ_3	BnaA08g13380D	0.292949	0.582081	normal	4.78441e-13	1.87239	up	4.55025e-16	2.18908	up
	Ⅰ_2	BnaA08g13490D	4.00132e-11	4.45096	up	--	--	--	--	--	--
	Ⅰ_2	BnaA08g13820D	0.000146615	1.76171	up	8.44549e-05	1.89398	up	--	--	--
	Ⅰ_2	BnaA08g13850D	0.00150499	1.16201	up	0.186393	0.605787	normal	0.00284506	-1.21912	down
	Ⅰ_2	BnaA08g13960D	4.08395e-05	1.42091	up	2.11765e-08	1.89653	up	0.41609	-0.413026	normal
	Ⅰ_2	BnaA08g13970D	2.74805e-14	Inf	up	--	--	--	--	--	--
	Ⅰ_3	BnaA08g14020D	--	--	--	1.80516e-19	Inf	up	--	--	--
	Ⅰ_3	BnaA08g14070D	0.135567	0.264161	normal	0.00015154	0.512243	normal	3.17862e-47	1.80172	up
	Ⅰ_3	BnaA08g14080D	0.019322	-1.32513	normal	2.17016e-14	2.11473	up	3.44144e-10	1.68062	up
	Ⅰ_3	BnaA08g14220D	0.747762	0.138823	normal	0.266844	0.258032	normal	1.05973e-12	1.35969	up
up-R. in T.	Ⅰ_2	BnaA08g14280D	1.48608e-25	5.7072	up	2.35144e-23	Inf	up	1.87749e-11	3.83899	up
up-R. in T.	Ⅰ_2	BnaA08g14660D	3.96406e-06	1.74343	up	0.00035171	1.65031	up	0.000889704	1.62289	up
	Ⅰ_3	BnaA08g14800D	--	--	--	--	--	--	3.3127e-09	2.94081	up
	Ⅰ_3	BnaA08g15010D	0.691572	-0.329195	normal	3.14033e-05	1.76437	up	0.000204955	1.17647	up
	Ⅰ_2	BnaA08g15030D	0.387492	0.569549	normal	0.00248568	1.47396	up	0.0367337	-1.01174	normal
	Ⅰ_3	BnaA08g15760D	--	--	--	--	--	--	1.03488e-10	3.64392	up
	Ⅰ_3	BnaA08g15860D	--	--	--	0.00338902	1.3943	up	--	--	--
	Ⅰ_2	BnaA08g15870D	2.26042e-07	1.20094	up	1.6515e-07	1.3325	up	0.0382533	-0.536232	normal
	Ⅰ_2	BnaA08g16010D	0.000273872	1.29538	up	0.614327	0.261532	normal	0.458528	-0.327537	normal
	Ⅰ_2	BnaA08g16090D	1.90907e-60	8.97548	up	2.61265e-44	4.53305	up	--	--	--
	Ⅰ_3	BnaA08g16100D	--	--	--	--	--	--	5.42909e-17	4.7181	up
	Ⅰ_2	BnaA08g16510D	0.351266	0.420935	normal	0.377691	-0.600375	normal	0.00256191	-1.14401	down
	Ⅰ_2	BnaA08g16520D	0.444704	0.14933	normal	8.16959e-17	-1.48147	down	3.19561e-06	-0.79649	normal
	Ⅰ_2	BnaA08g16650D	4.89733e-14	5.22633	up	--	--	--	--	--	--
	Ⅰ_2	BnaA08g16660D	1.97756e-33	Inf	up	1.02848e-25	Inf	up	--	--	--
	Ⅰ_2	BnaA08g16670D	5.09906e-19	Inf	up	6.29556e-16	6.76228	up	--	--	--
	Ⅰ_3	BnaA08g17310D	0.447458	0.454402	normal	0.000921806	1.25074	up	8.33786e-06	1.33442	up
	Ⅰ_2	BnaA08g17560D	2.71268e-15	1.03725	up	0.986368	0.00720224	normal	1.89711e-07	0.719856	normal
	Ⅰ_2	BnaA08g17790D	5.81648e-08	-0.811385	normal	3.2684e-33	-2.1437	down	2.42283e-40	-2.05545	down
	Ⅰ_2	BnaA08g18080D	1.24321e-11	3.98936	up	2.61946e-09	3.28541	up	--	--	--
	Ⅰ_3	BnaA08g18100D	--	--	--	--	--	--	4.74906e-10	2.47395	up
up-R. in T.	Ⅰ_2	BnaA08g18220D	1.1746e-92	6.63666	up	3.02888e-76	5.08529	up	2.32143e-62	7.12473	up
	Ⅰ_2	BnaA08g18350D	7.59955e-06	2.70567	up	--	--	--	--	--	--
	Ⅰ_2	BnaA08g18690D	0.00483163	1.60451	up	0.000220686	2.03953	up	0.279708	0.552129	normal
up-R. in T.	Ⅰ_2	BnaA08g18950D	2.19702e-16	2.2883	up	0.000318182	1.2758	up	0.000153718	1.17403	up
	Ⅰ_2	BnaA08g19050D	1.49802e-08	2.39983	up	0.000109087	1.46494	up	0.76685	0.192475	normal
	Ⅰ_3	BnaA08g19290D	0.768148	-0.108712	normal	0.00721866	0.651756	normal	7.46926e-07	1.03274	up
	Ⅰ_3	BnaA08g19370D	--	--	--	0.0194805	1.13493	normal	0.00767321	1.10987	up
	Ⅰ_2	BnaA08g19550D	1.02735e-07	1.90059	up	0.00428351	1.14556	up	0.583792	0.338554	normal
	Ⅰ_3	BnaA08g20170D	0.0758181	0.5829	normal	9.10773e-05	1.0397	up	6.99734e-16	1.62317	up
	Ⅰ_2	BnaA08g20760D	7.36351e-13	1.08766	up	0.250982	0.246236	normal	0.00034925	0.547581	normal
	Ⅰ_3	BnaA08g21180D	0.831837	0.0483322	normal	9.61299e-13	0.970026	normal	2.97922e-17	1.09702	up
	Ⅰ_2	BnaA08g21920D	5.83257e-07	1.64833	up	0.288294	-0.494005	normal	0.239323	-0.849568	normal
	Ⅰ_2	BnaA08g22150D	5.97154e-05	1.63294	up	4.24408e-06	1.76125	up	--	--	--
up-R. in T.	Ⅰ_2	BnaA08g22200D	1.38196e-46	3.28947	up	2.71665e-44	2.8098	up	0.00878387	1.03956	up
	Ⅰ_3	BnaA08g22240D	--	--	--	--	--	--	1.46134e-13	4.56997	up
	Ⅰ_2	BnaA08g22410D	5.7825e-09	1.52359	up	0.000237962	1.19361	up	0.518286	-0.263902	normal
	Ⅰ_3	BnaA08g22650D	--	--	--	5.54966e-19	6.11699	up	--	--	--
	Ⅰ_3	BnaA08g22890D	0.602444	-0.141433	normal	0.170403	0.286405	normal	1.77092e-14	1.30716	up
	Ⅰ_3	BnaA08g23020D	0.381465	0.567652	normal	0.0676081	0.811911	normal	8.1373e-07	-2.13883	down
	Ⅰ_2	BnaA08g23250D	0.00218511	1.41472	up	0.396038	-0.522974	normal	0.0714601	0.89097	normal
	Ⅰ_2	BnaA08g23340D	7.39735e-07	2.8914	up	--	--	--	--	--	--
up-R. in T.	Ⅰ_2	BnaA08g23510D	1.6234e-28	3.23322	up	8.18592e-14	2.37345	up	2.33691e-15	2.66985	up
up-R. in T.	Ⅰ_2	BnaA08g23520D	3.09254e-53	5.07417	up	6.67255e-82	4.36192	up	2.25969e-22	Inf	up
up-R. in T.	Ⅰ_3	BnaA08g23720D	3.77071e-22	5.45243	up	3.33237e-32	4.79039	up	1.4876e-48	4.75763	up
up-R. in T.	Ⅰ_2	BnaA08g23740D	1.69768e-161	6.14912	up	2.16887e-131	6.23409	up	4.50842e-77	6.93488	up
up-R. in T.	Ⅰ_2	BnaA08g23750D	4.22213e-39	Inf	up	1.09586e-16	Inf	up	2.73666e-15	Inf	up
	Ⅰ_2	BnaA08g23760D	3.64553e-45	3.04391	up	1.15895e-11	1.50446	up	0.198543	-0.596274	normal
	Ⅰ_3	BnaA08g23770D	--	--	--	--	--	--	2.05136e-84	6.2869	up
	Ⅰ_2	BnaA08g23820D	3.40285e-05	1.99582	up	0.0121123	1.20083	normal	0.89382	-0.0844246	normal
up-R. in T.	Ⅰ_2	BnaA08g23990D	5.25902e-17	2.97153	up	1.01791e-06	2.21805	up	2.12693e-06	1.93055	up
	Ⅰ_3	BnaA08g24150D	0.322078	0.427802	normal	1.99329e-10	1.77665	up	2.22245e-09	1.47254	up
up-R. in T.	Ⅰ_2	BnaA08g24180D	1.08733e-05	2.65261	up	7.07741e-18	4.20427	up	2.09127e-24	1.87424	up
	Ⅰ_2	BnaA08g24350D	6.92217e-42	4.10593	up	0.403098	1.22166	normal	--	--	--
	Ⅰ_3	BnaA08g24430D	--	--	--	3.29807e-33	6.81728	up	8.11482e-121	7.89742	up
	Ⅰ_3	BnaA08g24480D	0.463889	0.297256	normal	1.56826e-10	1.69286	up	0.647062	-0.185447	normal
	Ⅰ_3	BnaA08g24980D	--	--	--	2.79519e-12	4.41422	up	5.02377e-38	Inf	up
	Ⅰ_2	BnaA08g25100D	1.60541e-32	1.81975	up	3.98273e-19	1.65514	up	0.584309	-0.151007	normal
	Ⅰ_2	BnaA08g25180D	2.18602e-10	1.13826	up	4.35458e-05	0.773076	normal	0.850029	-0.0536657	normal
	Ⅰ_3	BnaA08g25370D	0.679636	-0.318065	normal	6.02731e-08	1.39336	up	0.000146634	1.48623	up
	Ⅰ_3	BnaA08g25970D	--	--	--	9.07027e-07	2.74615	up	--	--	--
	Ⅰ_2	BnaA08g26040D	0.112671	0.693948	normal	0.000699936	-1.52899	down	0.738594	0.189289	normal
	Ⅰ_3	BnaA08g26550D	0.736604	0.181465	normal	7.39047e-06	1.15487	up	1.74399e-08	1.41739	up
	Ⅰ_2	BnaA08g27130D	5.01449e-08	2.8072	up	--	--	--	2.43862e-11	3.09981	up
	Ⅰ_3	BnaA08g27160D	--	--	--	0.0710173	0.702881	normal	0.000267076	1.41719	up
	Ⅰ_3	BnaA08g27190D	--	--	--	1.87831e-19	6.89319	up	1.22583e-31	7.73537	up
	Ⅰ_3	BnaA08g27350D	0.459318	0.434553	normal	0.0331092	1.12489	normal	4.03892e-05	1.4494	up
	Ⅰ_2	BnaA08g27360D	3.84922e-06	1.08831	up	6.23884e-06	1.03354	up	0.618389	0.152576	normal
	Ⅰ_2	BnaA08g27770D	5.41897e-06	1.84806	up	0.501513	0.352985	normal	0.000744531	-1.47524	down
	Ⅰ_2	BnaA08g27840D	2.0154e-08	3.19855	up	4.85351e-08	3.27421	up	--	--	--
	Ⅰ_3	BnaA08g28060D	0.827515	0.0703881	normal	0.395342	0.282612	normal	4.83093e-16	2.01902	up
	Ⅰ_3	BnaA08g28440D	0.0630414	0.965869	normal	5.58143e-12	1.9581	up	7.11306e-07	1.41228	up
	Ⅰ_2	BnaA08g28530D	0.0457823	0.770501	normal	4.00582e-06	1.57419	up	1	0.00613983	normal
	Ⅰ_3	BnaA08g28810D	--	--	--	--	--	--	0.00521759	1.10012	up
	Ⅰ_2	BnaA08g29240D	1.79659e-20	Inf	up	--	--	--	--	--	--
	Ⅰ_2	BnaA08g29910D	2.15141e-26	1.456	up	6.21302e-10	0.778064	normal	0.000466691	0.673462	normal
	Ⅰ_2	BnaA08g29950D	3.75434e-40	1.97705	up	9.39215e-23	1.7122	up	0.0064304	0.474718	normal
	Ⅰ_2	BnaA08g30610D	0.000179018	1.38466	up	0.388781	0.37425	normal	0.467898	-0.324849	normal
	Ⅰ_2	BnaA08g30820D	4.36439e-08	3.0489	up	--	--	--	--	--	--
up-R. in T.	Ⅰ_2	BnaA08g31000D	8.60109e-77	Inf	up	1.6831e-57	7.55203	up	7.94094e-32	Inf	up
	Ⅰ_2	BnaA08g31010D	0.00374537	1.14508	up	0.0839396	0.829522	normal	0.0521216	-0.805539	normal
	Ⅰ_2	BnaA08g31180D	8.24917e-41	2.17905	up	1.92786e-22	1.57282	up	0.00604248	0.673911	normal
	Ⅰ_2	BnaA08g31670D	1.08499e-12	4.56095	up	--	--	--	--	--	--
	Ⅰ_2	BnaA09g00010D	0.00135414	1.68572	up	--	--	--	--	--	--
up-R. in T.	Ⅰ_2	BnaA09g00150D	1.34944e-37	1.28006	up	3.20162e-31	1.40824	up	7.04602e-16	1.00288	up
	Ⅰ_3	BnaA09g00170D	0.843502	-0.0334638	normal	0.530078	-0.0943879	normal	2.09296e-32	1.50046	up
	Ⅰ_2	BnaA09g00200D	0.0443331	0.451322	normal	0.510704	-0.212796	normal	1.40887e-05	-1.33222	down
	Ⅰ_2	BnaA09g00410D	0.000345793	1.58839	up	2.75569e-09	1.77194	up	0.020852	0.999894	normal
	Ⅰ_2	BnaA09g00670D	0.000190851	1.89849	up	0.424647	0.457623	normal	--	--	--
	Ⅰ_2	BnaA09g00700D	1.14253e-05	0.924995	normal	2.34793e-10	1.03727	up	0.014178	0.452786	normal
	Ⅰ_2	BnaA09g00920D	2.97169e-12	4.24207	up	--	--	--	--	--	--
	Ⅰ_2	BnaA09g00950D	8.18002e-05	1.39332	up	0.596201	0.330407	normal	--	--	--
	Ⅰ_2	BnaA09g01090D	0.00533279	1.39618	up	0.295486	0.652728	normal	--	--	--
	Ⅰ_2	BnaA09g01140D	4.85365e-08	1.5071	up	0.000376344	0.992715	normal	0.732245	-0.136179	normal
	Ⅰ_2	BnaA09g01360D	7.13069e-09	1.15678	up	0.137617	0.427489	normal	0.109217	0.420835	normal
	Ⅰ_2	BnaA09g01960D	0.306103	0.398618	normal	0.471424	-0.241665	normal	7.95726e-08	-1.71156	down
	Ⅰ_2	BnaA09g02440D	1.34988e-11	3.61648	up	--	--	--	--	--	--
	Ⅰ_2	BnaA09g03590D	0.151721	0.373	normal	0.131096	-0.461332	normal	1.02433e-14	-1.88712	down
	Ⅰ_3	BnaA09g04020D	--	--	--	--	--	--	5.20752e-40	6.39692	up
	Ⅰ_2	BnaA09g05110D	4.54382e-09	3.13356	up	1.37752e-09	3.84448	up	--	--	--
	Ⅰ_2	BnaA09g05510D	2.53633e-06	-0.733388	normal	0.688187	0.0856919	normal	3.5395e-17	-1.52187	down
	Ⅰ_2	BnaA09g06210D	0.0575549	0.331317	normal	0.0398234	-0.355249	normal	1.45084e-19	-1.68035	down
	Ⅰ_2	BnaA09g07890D	0.794619	-0.105838	normal	0.898665	0.0431302	normal	1.13609e-12	-2.69229	down
	Ⅰ_3	BnaA09g07930D	--	--	--	--	--	--	0.000247728	1.82334	up
	Ⅰ_2	BnaA09g08030D	2.39137e-40	1.223	up	2.55909e-24	1.26963	up	1.22423e-05	0.54244	normal
	Ⅰ_2	BnaA09g08210D	3.86893e-05	1.67153	up	0.00985034	0.990783	normal	0.0124996	-1.02088	normal
	Ⅰ_3	BnaA09g08360D	--	--	--	3.35671e-06	2.31455	up	9.49179e-05	1.80492	up
	Ⅰ_3	BnaA09g08410D	0.00186218	0.900901	normal	0.00411066	0.707901	normal	6.1353e-38	2.7621	up
	Ⅰ_2	BnaA09g08530D	1.24375e-09	0.980686	normal	5.16601e-16	1.29802	up	4.0903e-07	-1.11873	down
	Ⅰ_3	BnaA09g08560D	--	--	--	--	--	--	2.12587e-05	2.08077	up
	Ⅰ_2	BnaA09g08810D	2.79518e-18	3.7896	up	2.3307e-17	4.51523	up	--	--	--
	Ⅰ_3	BnaA09g08940D	0.63766	0.317057	normal	1.51027e-06	1.51776	up	0.207006	-0.470755	normal
up-R. in T.	Ⅰ_3	BnaA09g09050D	9.2035e-15	4.69787	up	2.98299e-43	5.0554	up	6.9936e-42	5.84141	up
	Ⅰ_2	BnaA09g09090D	4.48675e-15	Inf	up	--	--	--	--	--	--
	Ⅰ_3	BnaA09g09270D	0.0151657	1.66615	normal	6.30722e-29	4.0666	up	4.01331e-25	4.54669	up
	Ⅰ_3	BnaA09g09310D	0.0768116	1.11391	normal	--	--	--	0.00115135	1.35347	up
	Ⅰ_3	BnaA09g09550D	--	--	--	0.112493	0.814448	normal	9.60799e-19	2.57819	up
	Ⅰ_2	BnaA09g09870D	0.00135813	0.696219	normal	0.205379	0.299022	normal	3.42889e-07	-1.06321	down
	Ⅰ_2	BnaA09g09920D	0.827484	0.10622	normal	0.927987	0.0374621	normal	9.85271e-09	-1.50807	down
	Ⅰ_3	BnaA09g10050D	0.00350806	-0.305044	normal	0.603848	0.105382	normal	1.10949e-28	1.35089	up
	Ⅰ_2	BnaA09g10660D	1.00795e-05	1.4355	up	8.47826e-10	2.17586	up	0.41315	0.539	normal
	Ⅰ_2	BnaA09g10710D	7.0012e-06	2.07556	up	--	--	--	1.31008e-05	2.37324	up
	Ⅰ_2	BnaA09g11640D	0.00733301	1.39698	up	--	--	--	--	--	--
	Ⅰ_2	BnaA09g11650D	5.67072e-06	1.19928	up	0.145555	0.463121	normal	0.376307	0.399058	normal
	Ⅰ_2	BnaA09g11870D	0.00156596	1.52258	up	0.819615	0.11218	normal	0.0069979	-1.34106	down
	Ⅰ_2	BnaA09g11990D	0.00291262	1.0219	up	0.0655607	1.01003	normal	0.0891036	-0.865602	normal
	Ⅰ_2	BnaA09g12410D	0.000171084	1.01287	up	0.0749809	0.583224	normal	0.0522185	-0.604748	normal
	Ⅰ_2	BnaA09g12560D	0.0979567	0.495924	normal	0.489811	0.303534	normal	0.00249995	-1.05041	down
	Ⅰ_2	BnaA09g12630D	1.98947e-09	4.00141	up	6.65496e-08	3.18186	up	--	--	--
	Ⅰ_2	BnaA09g12720D	3.98939e-15	1.11726	up	3.90412e-09	0.910993	normal	0.00427805	0.484951	normal
	Ⅰ_2	BnaA09g12940D	0.00330394	1.47035	up	0.20632	0.669829	normal	--	--	--
	Ⅰ_2	BnaA09g13060D	0.0397665	0.904847	normal	0.11071	0.787656	normal	0.000559837	-1.50502	down
	Ⅰ_2	BnaA09g13070D	0.793104	0.104536	normal	0.157183	0.592	normal	0.00279956	-1.49056	down
	Ⅰ_2	BnaA09g13100D	0.896513	-0.054271	normal	0.824889	0.0898363	normal	0.00362075	-1.17664	down
	Ⅰ_2	BnaA09g13190D	1.97237e-35	3.93792	up	9.88679e-21	2.5385	up	--	--	--
up-R. in T.	Ⅰ_2	BnaA09g13320D	2.3456e-19	1.5143	up	1.85917e-15	1.65326	up	1.20505e-06	1.02594	up
	Ⅰ_2	BnaA09g13660D	3.27715e-08	1.15949	up	0.0412279	0.394764	normal	0.00101755	-0.729189	normal
	Ⅰ_2	BnaA09g13970D	1.84407e-58	1.75314	up	1.64741e-35	1.49924	up	1.39565e-12	0.911151	normal
	Ⅰ_2	BnaA09g14820D	4.16442e-13	1.20781	up	6.53312e-09	1.04	up	0.073137	-0.459166	normal
	Ⅰ_2	BnaA09g15170D	0.00104156	0.942629	normal	1.06604e-08	1.61844	up	0.0363235	0.634243	normal
	Ⅰ_2	BnaA09g15190D	1.47096e-06	1.78387	up	0.000142758	1.68599	up	0.22789	0.517393	normal
up-R. in T.	Ⅰ_2	BnaA09g15680D	2.95545e-29	4.22704	up	3.83929e-14	3.37291	up	1.03076e-07	2.09794	up
	Ⅰ_3	BnaA09g15830D	0.212812	0.230942	normal	3.79022e-05	0.685269	normal	2.40021e-23	1.292	up
	Ⅰ_2	BnaA09g16250D	0.000353141	1.46627	up	0.0576297	1.06778	normal	0.138342	0.690861	normal
	Ⅰ_2	BnaA09g16640D	0.413694	-0.347452	normal	0.226117	-0.592457	normal	0.000902714	-1.4786	down
	Ⅰ_3	BnaA09g17060D	0.891533	-0.0626883	normal	3.39479e-05	1.34999	up	0.860288	-0.102403	normal
	Ⅰ_3	BnaA09g17070D	--	--	--	2.94264e-17	5.32812	up	9.66624e-11	3.8278	up
	Ⅰ_3	BnaA09g17270D	0.0199335	1.36282	normal	1.08651e-07	1.85275	up	0.116692	0.793114	normal
	Ⅰ_3	BnaA09g17290D	0.116291	0.470446	normal	3.57379e-10	1.25422	up	0.0791162	0.458622	normal
	Ⅰ_3	BnaA09g17530D	--	--	--	--	--	--	6.04139e-09	3.17204	up
up-R. in T.	Ⅰ_2	BnaA09g17750D	2.89519e-08	1.98753	up	3.39222e-08	2.12573	up	0.00634363	1.24666	up
	Ⅰ_2	BnaA09g18190D	0.000350409	1.16845	up	0.0341951	0.735085	normal	0.358816	-0.426712	normal
	Ⅰ_2	BnaA09g18200D	1.49098e-09	3.94573	up	6.43172e-17	4.36562	up	--	--	--
	Ⅰ_2	BnaA09g18730D	0.392751	0.356017	normal	0.958108	0.0761014	normal	0.00410745	-1.22518	down
	Ⅰ_3	BnaA09g19550D	--	--	--	6.10512e-05	6.56136	up	2.13742e-48	6.68736	up
up-R. in T.	Ⅰ_3	BnaA09g19570D	1.8138e-05	2.50414	up	0.00015703	1.62864	up	4.08775e-29	2.97004	up
	Ⅰ_2	BnaA09g19920D	2.03534e-05	2.06564	up	0.0535467	1.06427	normal	0.37896	-0.524217	normal
up-R. in T.	Ⅰ_2	BnaA09g19940D	4.27126e-100	Inf	up	5.55869e-53	Inf	up	1.2026e-29	Inf	up
up-R. in T.	Ⅰ_2	BnaA09g20240D	7.74422e-15	2.62344	up	1.61832e-13	2.75371	up	2.65249e-09	2.41787	up
	Ⅰ_2	BnaA09g20300D	1.13351e-06	2.50587	up	--	--	--	--	--	--
up-R. in T.	Ⅰ_2	BnaA09g20320D	6.6346e-57	1.90743	up	3.49231e-55	1.99271	up	7.91662e-20	1.2754	up
	Ⅰ_3	BnaA09g20350D	0.000562302	0.772719	normal	5.04125e-20	1.75966	up	1.93517e-29	1.86834	up
	Ⅰ_2	BnaA09g21220D	7.31129e-06	2.83244	up	0.0169683	1.95851	normal	--	--	--
	Ⅰ_3	BnaA09g21320D	0.0029742	0.849213	normal	0.331074	0.341961	normal	9.50743e-10	1.2271	up
	Ⅰ_2	BnaA09g22010D	0.237022	0.57928	normal	7.57723e-06	1.36378	up	0.538361	-0.217373	normal
	Ⅰ_2	BnaA09g22880D	6.94607e-08	1.15084	up	2.73043e-11	1.10342	up	0.00173889	0.878773	normal
	Ⅰ_2	BnaA09g23090D	7.3916e-21	1.25443	up	1.266e-21	1.33723	up	0.0162084	0.504678	normal
	Ⅰ_2	BnaA09g23260D	0.893174	-0.0552629	normal	0.00687527	-1.00648	down	0.970037	-0.0199947	normal
	Ⅰ_2	BnaA09g23720D	2.17878e-06	3.15285	up	--	--	--	--	--	--
up-R. in T.	Ⅰ_3	BnaA09g23770D	1.39937e-17	5.17167	up	3.44009e-55	4.01966	up	1.91868e-89	4.4031	up
	Ⅰ_2	BnaA09g23800D	0.00193982	1.79166	up	--	--	--	--	--	--
up-R. in T.	Ⅰ_3	BnaA09g24110D	2.65363e-13	5.1913	up	6.35583e-46	8.47962	up	5.10066e-33	5.53851	up
	Ⅰ_2	BnaA09g24230D	5.57004e-12	4.5948	up	2.47011e-14	Inf	up	--	--	--
	Ⅰ_3	BnaA09g24240D	--	--	--	4.877e-19	3.58356	up	1.97553e-23	5.16398	up
	Ⅰ_2	BnaA09g24540D	9.87719e-06	1.03197	up	5.42592e-08	1.30171	up	0.160944	-0.529771	normal
	Ⅰ_2	BnaA09g24640D	5.00196e-09	1.60521	up	4.73624e-05	1.47914	up	0.9389	-0.0428823	normal
	Ⅰ_3	BnaA09g24750D	--	--	--	--	--	--	1.76961e-50	8.58253	up
	Ⅰ_2	BnaA09g25140D	1.58114e-09	1.45654	up	2.96452e-10	1.37467	up	0.499647	0.442185	normal
	Ⅰ_2	BnaA09g25540D	0.0876643	0.668298	normal	0.908919	-0.0818477	normal	0.00550954	-1.01622	down
	Ⅰ_2	BnaA09g26090D	2.1704e-06	1.04425	up	0.807899	-0.0938135	normal	0.670098	-0.125963	normal
	Ⅰ_2	BnaA09g26140D	0.103885	-0.473901	normal	0.00203871	-0.815771	normal	2.75138e-09	-2.11909	down
	Ⅰ_3	BnaA09g26150D	--	--	--	--	--	--	1.41249e-15	4.3737	up
	Ⅰ_3	BnaA09g26390D	--	--	--	--	--	--	1.22632e-09	2.93581	up
	Ⅰ_2	BnaA09g26580D	0.00803916	0.524595	normal	0.0258234	0.514639	normal	2.52903e-12	-1.42828	down
	Ⅰ_3	BnaA09g26720D	0.845299	-0.106487	normal	9.08039e-05	1.70797	up	0.649263	0.238724	normal
	Ⅰ_2	BnaA09g27190D	1.16258e-05	2.42143	up	--	--	--	--	--	--
	Ⅰ_3	BnaA09g27900D	0.79338	-0.059026	normal	0.0521672	0.487854	normal	1.19419e-11	1.17369	up
	Ⅰ_3	BnaA09g28860D	0.294681	-0.58803	normal	0.00636204	1.08718	up	0.156929	0.658532	normal
	Ⅰ_2	BnaA09g29580D	3.43527e-05	2.4142	up	--	--	--	--	--	--
	Ⅰ_2	BnaA09g29760D	0.00167712	1.54659	up	0.742623	0.217414	normal	0.676845	-0.297899	normal
	Ⅰ_3	BnaA09g29790D	0.873951	0.161677	normal	0.890462	0.0666579	normal	1.69183e-13	2.0375	up
	Ⅰ_2	BnaA09g29810D	0.186442	0.673308	normal	0.976706	0.0515509	normal	0.00210614	-1.31747	down
	Ⅰ_2	BnaA09g30150D	1.0726e-08	1.64593	up	0.138059	0.571039	normal	0.168357	-0.706305	normal
	Ⅰ_2	BnaA09g30240D	0.314994	0.410006	normal	0.000934489	1.0906	up	0.0392492	-0.804376	normal
	Ⅰ_3	BnaA09g30300D	0.773796	-0.117399	normal	7.45703e-05	1.50466	up	4.05224e-11	-1.43589	down
	Ⅰ_2	BnaA09g31130D	0.0695868	0.834561	normal	0.000355928	1.34937	up	0.787635	0.157405	normal
up-R. in T.	Ⅰ_2	BnaA09g31410D	6.9429e-07	1.9189	up	0.000925968	1.10065	up	0.000241775	1.79265	up
	Ⅰ_2	BnaA09g31440D	0.0116267	0.806596	normal	0.234284	-0.489541	normal	1.34529e-05	1.1697	up
	Ⅰ_2	BnaA09g31670D	0.18258	0.753203	normal	--	--	--	0.00270772	-1.54667	down
	Ⅰ_2	BnaA09g32030D	0.388447	0.440962	normal	0.858126	-0.125051	normal	0.000267549	-1.50063	down
	Ⅰ_3	BnaA09g32180D	--	--	--	--	--	--	1.22574e-18	5.16637	up
	Ⅰ_2	BnaA09g32280D	7.75016e-13	5.58315	up	--	--	--	--	--	--
up-R. in T.	Ⅰ_2	BnaA09g32370D	2.1324e-42	2.61484	up	3.18697e-13	1.51461	up	1.61352e-06	1.33001	up
	Ⅰ_3	BnaA09g32410D	0.131989	0.700986	normal	3.21752e-06	1.47627	up	1.49612e-06	1.36476	up
	Ⅰ_2	BnaA09g32480D	0.00025702	1.45339	up	0.0042074	1.03583	up	0.856872	-0.10129	normal
up-R. in T.	Ⅰ_3	BnaA09g32850D	9.56134e-93	Inf	up	8.33344e-50	Inf	up	1.42447e-87	Inf	up
	Ⅰ_2	BnaA09g33130D	1.32575e-40	4.21427	up	2.02361e-39	4.09876	up	--	--	--
	Ⅰ_3	BnaA09g33230D	0.0100395	0.506512	normal	4.56999e-31	1.565	up	2.70179e-59	2.10816	up
	Ⅰ_2	BnaA09g33260D	1.04584e-11	1.65587	up	0.20859	-0.419439	normal	5.24388e-05	0.912426	normal
up-R. in T.	Ⅰ_2	BnaA09g33330D	8.41214e-37	1.54884	up	9.05361e-26	1.42769	up	6.62357e-20	1.25709	up
	Ⅰ_3	BnaA09g33890D	0.0239674	0.562861	normal	8.30451e-07	0.934975	normal	9.95976e-15	1.22621	up
	Ⅰ_3	BnaA09g34470D	0.0418889	0.380114	normal	1.16749e-11	1.06702	up	4.08153e-72	2.33124	up
	Ⅰ_2	BnaA09g34730D	0.000308401	1.00438	up	0.292557	0.333058	normal	0.00384375	-1.24455	down
	Ⅰ_2	BnaA09g34830D	0.000577811	1.32747	up	0.000191879	1.25987	up	0.000597637	-1.42663	down
up-R. in T.	Ⅰ_3	BnaA09g35230D	3.14049e-12	1.48744	up	4.52491e-73	2.89724	up	2.25743e-10	1.33006	up
	Ⅰ_3	BnaA09g35770D	0.193762	0.605597	normal	6.85891e-14	2.13253	up	2.33376e-23	2.86695	up
up-R. in T.	Ⅰ_3	BnaA09g35810D	2.5031e-17	2.79359	up	1.13011e-79	4.43037	up	3.19989e-126	6.09768	up
	Ⅰ_3	BnaA09g35840D	0.746354	-0.129689	normal	9.24965e-08	1.29365	up	0.0178774	0.560854	normal
	Ⅰ_2	BnaA09g35970D	0.00447474	1.55793	up	--	--	--	--	--	--
	Ⅰ_2	BnaA09g36380D	2.45649e-08	2.5838	up	0.000110076	1.54412	up	--	--	--
	Ⅰ_2	BnaA09g37160D	0.0437574	0.94114	normal	0.00251731	1.41933	up	0.500888	-0.375728	normal
	Ⅰ_2	BnaA09g37210D	0.0141083	1.35817	normal	--	--	--	0.00522271	1.47778	up
	Ⅰ_3	BnaA09g37510D	--	--	--	7.0656e-17	5.72498	up	--	--	--
	Ⅰ_2	BnaA09g37710D	4.0713e-09	1.84024	up	0.00119598	1.15814	up	--	--	--
	Ⅰ_2	BnaA09g37740D	0.895571	0.103551	normal	0.617269	-0.267456	normal	0.000552466	-1.40861	down
up-R. in T.	Ⅰ_2	BnaA09g39100D	0.00216872	1.16862	up	6.3079e-05	1.66715	up	0.00524998	1.2738	up
	Ⅰ_2	BnaA09g39130D	0.702363	0.168586	normal	5.52414e-05	-1.44079	down	0.0020606	-0.872559	normal
	Ⅰ_2	BnaA09g39240D	3.23025e-09	1.51756	up	0.127836	0.528261	normal	0.00747952	0.824603	normal
	Ⅰ_2	BnaA09g39610D	2.48617e-28	1.85982	up	0.0342244	0.496668	normal	0.617923	-0.107369	normal
	Ⅰ_3	BnaA09g40500D	--	--	--	1.46392e-10	2.96085	up	2.28409e-08	2.72862	up
	Ⅰ_2	BnaA09g41140D	1.23537e-06	4.83504	up	--	--	--	--	--	--
	Ⅰ_3	BnaA09g41170D	--	--	--	0.00813279	1.49715	up	--	--	--
	Ⅰ_2	BnaA09g41340D	0.450653	0.356637	normal	0.475359	-0.271951	normal	0.00145985	-1.43733	down
up-R. in T.	Ⅰ_2	BnaA09g41960D	1.65008e-24	3.36773	up	4.20324e-16	2.57149	up	4.24476e-05	1.34277	up
	Ⅰ_3	BnaA09g42450D	0.75284	-0.134588	normal	0.0601256	0.538479	normal	1.17591e-12	1.65795	up
	Ⅰ_3	BnaA09g42760D	0.21235	0.735095	normal	1.19941e-18	3.3775	up	--	--	--
up-R. in T.	Ⅰ_3	BnaA09g42790D	4.42039e-12	Inf	up	3.40301e-28	7.13854	up	1.36809e-16	4.19435	up
	Ⅰ_2	BnaA09g43170D	0.0407085	0.654743	normal	1	0.0102113	normal	5.21316e-09	-1.64353	down
	Ⅰ_2	BnaA09g43230D	1.47633e-05	1.3082	up	4.88335e-07	1.71354	up	0.791763	0.147004	normal
	Ⅰ_2	BnaA09g43270D	2.61674e-09	1.15749	up	6.87337e-05	0.95936	normal	0.753638	-0.100683	normal
	Ⅰ_3	BnaA09g43520D	0.605388	0.314679	normal	0.00652479	1.15378	up	0.000113439	1.35759	up
	Ⅰ_3	BnaA09g43530D	8.65667e-05	0.994199	normal	4.96767e-17	1.52218	up	2.75892e-50	2.41214	up
	Ⅰ_3	BnaA09g43630D	6.54807e-05	-0.469406	normal	0.0155503	0.312416	normal	1.4349e-43	1.67405	up
	Ⅰ_2	BnaA09g43720D	5.63195e-06	1.10822	up	0.0197865	0.668168	normal	0.358118	0.291733	normal
up-R. in T.	Ⅰ_3	BnaA09g44110D	5.19023e-05	2.24282	up	4.15634e-10	2.89222	up	1.79345e-17	3.50472	up
	Ⅰ_3	BnaA09g44150D	--	--	--	3.35786e-22	Inf	up	1.82361e-16	6.00713	up
	Ⅰ_2	BnaA09g44410D	0.000583617	1.35912	up	0.216065	0.662902	normal	0.905383	0.123226	normal
	Ⅰ_3	BnaA09g44440D	--	--	--	3.1263e-21	4.41386	up	2.92702e-14	2.89468	up
	Ⅰ_3	BnaA09g44500D	--	--	--	--	--	--	1.45457e-10	3.15011	up
	Ⅰ_2	BnaA09g44520D	1.94919e-10	1.34631	up	0.011669	0.623361	normal	0.162342	-0.343819	normal
	Ⅰ_3	BnaA09g44560D	0.752236	0.100412	normal	3.44631e-12	1.31043	up	2.43992e-10	1.2264	up
	Ⅰ_3	BnaA09g44590D	--	--	--	0.000199369	1.88123	up	--	--	--
	Ⅰ_2	BnaA09g45760D	0.00337452	1.82315	up	--	--	--	--	--	--
up-R. in T.	Ⅰ_2	BnaA09g45770D	5.38146e-09	1.95671	up	0.000415992	1.34641	up	0.000209592	1.53645	up
up-R. in T.	Ⅰ_3	BnaA09g46080D	0.00311977	1.30637	up	7.85436e-06	1.37084	up	1.14608e-05	1.58578	up
	Ⅰ_3	BnaA09g46620D	0.505794	0.462993	normal	0.00297292	1.24646	up	0.0760485	0.842157	normal
up-R. in T.	Ⅰ_2	BnaA09g46780D	4.60561e-167	2.89407	up	2.59921e-41	1.64591	up	1.0306e-48	1.81735	up
	Ⅰ_3	BnaA09g47200D	--	--	--	0.000614544	1.59707	up	0.00147709	1.427	up
	Ⅰ_3	BnaA09g47480D	0.498474	-0.236885	normal	0.000222459	0.685081	normal	3.55913e-09	1.00727	up
	Ⅰ_2	BnaA09g47750D	0.00570276	1.20394	up	--	--	--	0.251025	-0.599647	normal
	Ⅰ_2	BnaA09g47830D	0.000616899	1.10762	up	1.67996e-11	1.85046	up	0.427848	0.332756	normal
	Ⅰ_3	BnaA09g48050D	5.93827e-06	0.802722	normal	2.6894e-28	1.58998	up	1.92573e-33	1.64001	up
	Ⅰ_3	BnaA09g48070D	--	--	--	--	--	--	2.86053e-14	Inf	up
	Ⅰ_2	BnaA09g48190D	2.8664e-08	1.03988	up	2.49003e-05	0.740956	normal	0.00164011	-0.913553	normal
	Ⅰ_2	BnaA09g48250D	1.52602e-07	1.45929	up	0.0638139	-0.821228	normal	0.572977	-0.174631	normal
up-R. in T.	Ⅰ_2	BnaA09g48320D	4.81075e-158	8.00307	up	2.10284e-99	7.67315	up	7.36414e-98	7.20946	up
	Ⅰ_2	BnaA09g48450D	5.15231e-07	1.68754	up	0.012925	1.01614	normal	0.793633	0.133925	normal
	Ⅰ_3	BnaA09g48990D	0.989304	-0.0118612	normal	0.0496445	0.574781	normal	7.61994e-09	1.20478	up
	Ⅰ_3	BnaA09g49180D	6.38423e-12	-1.47256	down	0.310167	0.225545	normal	2.2839e-28	1.53101	up
	Ⅰ_2	BnaA09g49320D	0.01059	1.53962	normal	0.00205222	-1.8393	down	--	--	--
	Ⅰ_3	BnaA09g49440D	0.980165	0.0342982	normal	0.0053031	1.13166	up	2.38785e-07	2.51381	up
	Ⅰ_2	BnaA09g50210D	0.343358	0.464346	normal	0.0314056	1.1992	normal	0.00802558	-1.10952	down
	Ⅰ_3	BnaA09g50800D	--	--	--	2.75417e-06	2.56109	up	--	--	--
	Ⅰ_2	BnaA09g51010D	0.00108424	1.76408	up	3.72309e-09	3.01963	up	--	--	--
	Ⅰ_3	BnaA09g51240D	--	--	--	--	--	--	1.59893e-11	3.80543	up
up-R. in T.	Ⅰ_3	BnaA09g51540D	1.50032e-182	5.05158	up	6.63415e-262	5.05293	up	7.13623e-160	4.24481	up
	Ⅰ_2	BnaA09g51600D	0.000609615	1.82841	up	4.46235e-05	1.94397	up	--	--	--
	Ⅰ_2	BnaA09g51700D	1.88262e-14	2.08425	up	1.21631e-58	3.03653	up	0.19071	0.53773	normal
	Ⅰ_2	BnaA09g51710D	0.568113	-0.7339	normal	3.88971e-11	-1.84487	down	0.64198	-0.948099	normal
	Ⅰ_2	BnaA09g51830D	0.000560846	1.07689	up	0.0628054	0.66787	normal	0.0273694	-0.72357	normal
	Ⅰ_2	BnaA09g51990D	5.51247e-12	1.31799	up	1.79314e-05	-1.19529	down	0.958185	0.0160632	normal
	Ⅰ_3	BnaA09g52160D	7.03377e-07	1.14104	up	2.64262e-14	1.37063	up	0.00998965	0.558624	normal
	Ⅰ_3	BnaA09g52270D	--	--	--	--	--	--	2.03648e-08	2.93706	up
	Ⅰ_2	BnaA09g53400D	0.0681261	0.862459	normal	0.000545196	-1.76925	down	2.7407e-05	-1.72271	down
	Ⅰ_3	BnaA09g53430D	--	--	--	--	--	--	1.12645e-11	2.84695	up
up-R. in T.	Ⅰ_3	BnaA09g53510D	1.17337e-05	2.18859	up	1.05016e-33	3.94171	up	7.84763e-34	3.18135	up
	Ⅰ_2	BnaA09g54410D	0.423563	0.510398	normal	--	--	--	9.23579e-05	-1.90967	down
	Ⅰ_2	BnaA09g54610D	0.00168219	1.57953	up	--	--	--	0.261453	0.586804	normal
	Ⅰ_2	BnaA09g54670D	0.000127314	2.5899	up	--	--	--	--	--	--
	Ⅰ_2	BnaA09g54740D	0.00236817	1.78637	up	--	--	--	--	--	--
	Ⅰ_2	BnaA09g55440D	0.0954007	0.802887	normal	0.530078	0.389382	normal	0.00521925	-1.21613	down
	Ⅰ_3	BnaA09g55520D	0.000188403	1.75243	up	7.88342e-18	2.91295	up	--	--	--
	Ⅰ_2	BnaA09g55550D	1.01799e-09	1.02188	up	7.36825e-11	1.15246	up	0.505514	0.152211	normal
	Ⅰ_3	BnaA09g55560D	0.678505	-0.712411	normal	0.0265672	0.943281	normal	0.00110248	1.31569	up
	Ⅰ_2	BnaA09g55600D	5.68286e-06	1.36072	up	0.0662992	0.640581	normal	0.0809207	0.63961	normal
	Ⅰ_2	BnaA09g55740D	0.386065	0.382462	normal	--	--	--	0.000808946	-1.43778	down
	Ⅰ_2	BnaA09g55910D	8.35737e-07	3.09898	up	--	--	--	--	--	--
	Ⅰ_3	BnaA09g56350D	0.0233902	1.3608	normal	3.72926e-08	2.37967	up	7.45708e-16	3.31833	up
	Ⅰ_2	BnaA09g56400D	0.0049788	1.45335	up	--	--	--	--	--	--
	Ⅰ_3	BnaA09g56590D	0.983181	0.0433118	normal	0.954174	-0.116631	normal	0.00181189	1.05668	up
	Ⅰ_3	BnaA09g56660D	0.30218	-0.625118	normal	0.851312	0.130824	normal	0.00117418	1.11299	up
up-R. in T.	Ⅰ_3	BnaA09g56670D	3.73588e-19	1.16763	up	8.09068e-32	1.42333	up	3.79225e-26	1.31216	up
	Ⅰ_2	BnaA10g00030D	0.231212	0.661997	normal	0.601792	-0.205434	normal	3.75803e-05	-1.78296	down
	Ⅰ_2	BnaA10g00310D	4.18263e-08	3.75667	up	0.424341	0.354877	normal	--	--	--
	Ⅰ_2	BnaA10g00430D	0.000186646	1.75461	up	0.0546868	1.25024	normal	--	--	--
	Ⅰ_2	BnaA10g00740D	2.34774e-05	1.08412	up	0.209355	0.430149	normal	0.444973	-0.216172	normal
up-R. in T.	Ⅰ_2	BnaA10g00930D	9.60917e-58	3.97739	up	2.73122e-60	3.86326	up	7.47026e-22	2.57357	up
up-R. in T.	Ⅰ_2	BnaA10g01010D	2.5073e-34	1.69289	up	7.19952e-27	1.57221	up	8.28577e-12	1.0606	up
	Ⅰ_3	BnaA10g01400D	0.759477	0.303177	normal	5.19082e-28	1.61858	up	0.00407805	1.72107	up
	Ⅰ_3	BnaA10g01450D	0.189876	0.666037	normal	0.0332177	0.878128	normal	0.00359879	1.05274	up
	Ⅰ_3	BnaA10g01650D	--	--	--	8.56625e-05	2.12532	up	0.000109467	2.94888	up
	Ⅰ_3	BnaA10g01950D	0.0583704	-0.785357	normal	0.22617	-0.653359	normal	1.08795e-15	1.96304	up
	Ⅰ_2	BnaA10g03810D	0.140505	0.961157	normal	0.26005	0.660918	normal	0.000273252	-1.62173	down
	Ⅰ_2	BnaA10g04190D	0.289095	0.167826	normal	1.20026e-07	0.655806	normal	1.51509e-20	-1.63314	down
	Ⅰ_3	BnaA10g04260D	--	--	--	--	--	--	4.45435e-10	2.54536	up
up-R. in T.	Ⅰ_3	BnaA10g04330D	1.51428e-30	8.61474	up	1.95093e-73	Inf	up	7.15361e-198	11.8136	up
	Ⅰ_3	BnaA10g04640D	--	--	--	--	--	--	4.48255e-21	5.93641	up
	Ⅰ_3	BnaA10g04820D	0.598631	0.502187	normal	0.0933257	0.761378	normal	0.000846657	1.31245	up
	Ⅰ_3	BnaA10g04840D	4.9661e-06	-1.13629	down	2.47802e-06	0.889918	normal	2.49e-09	0.940404	normal
	Ⅰ_2	BnaA10g04850D	1.61123e-07	2.59082	up	0.000158134	2.66928	up	--	--	--
	Ⅰ_2	BnaA10g05590D	0.855595	0.112475	normal	0.00287314	1.13415	up	0.00428935	-1.09484	down
	Ⅰ_3	BnaA10g05890D	0.0684152	0.578413	normal	1.22982e-06	1.1803	up	0.930233	-0.0530969	normal
	Ⅰ_2	BnaA10g07010D	3.00167e-09	3.11596	up	--	--	--	--	--	--
	Ⅰ_2	BnaA10g07520D	0.758094	-0.099332	normal	0.0028086	-1.05957	down	0.0069844	-0.96562	normal
	Ⅰ_3	BnaA10g07630D	--	--	--	1.2656e-10	3.33865	up	--	--	--
	Ⅰ_2	BnaA10g07730D	4.03437e-12	1.25292	up	0.0311913	0.531217	normal	0.975851	-0.00121379	normal
	Ⅰ_3	BnaA10g08220D	0.573492	0.171112	normal	0.932895	0.0116565	normal	4.39453e-34	2.31396	up
	Ⅰ_3	BnaA10g08290D	--	--	--	0.00793373	1.46106	up	--	--	--
	Ⅰ_3	BnaA10g08410D	0.787848	0.0390878	normal	0.00169742	0.427644	normal	2.77537e-24	1.22703	up
	Ⅰ_2	BnaA10g08500D	0.0012039	1.33322	up	0.000792172	1.80148	up	0.0998233	-1.11579	normal
	Ⅰ_2	BnaA10g08750D	3.06855e-41	1.8468	up	6.20918e-33	1.58343	up	0.000388056	0.577799	normal
	Ⅰ_3	BnaA10g09090D	0.00422609	0.614724	normal	0.0203595	0.428806	normal	4.13839e-63	2.27114	up
	Ⅰ_2	BnaA10g09210D	0.0447494	0.711431	normal	0.521301	0.269775	normal	0.00177842	-1.04808	down
	Ⅰ_2	BnaA10g09300D	0.0551939	0.984899	normal	4.98575e-08	1.55918	up	0.811819	0.277687	normal
	Ⅰ_2	BnaA10g09730D	7.8966e-07	2.92409	up	3.91351e-07	2.73478	up	--	--	--
	Ⅰ_2	BnaA10g09880D	0.521537	-0.317995	normal	0.159483	-0.636174	normal	0.000142752	-1.6806	down
	Ⅰ_3	BnaA10g10590D	0.646351	-0.234733	normal	0.00251878	0.962743	normal	4.50076e-11	1.80415	up
	Ⅰ_2	BnaA10g10710D	0.000750179	1.26715	up	0.0824216	1.03049	normal	0.303747	-0.445234	normal
	Ⅰ_2	BnaA10g10780D	2.03771e-07	2.47572	up	--	--	--	--	--	--
up-R. in T.	Ⅰ_2	BnaA10g11050D	2.66361e-51	Inf	up	4.8154e-14	3.73053	up	9.51533e-23	5.46114	up
	Ⅰ_3	BnaA10g11570D	--	--	--	--	--	--	2.47125e-06	2.31624	up
	Ⅰ_2	BnaA10g11660D	0.00392109	1.75608	up	--	--	--	--	--	--
	Ⅰ_2	BnaA10g11800D	0.56425	0.379322	normal	0.255197	-0.694587	normal	6.68323e-05	-1.92297	down
	Ⅰ_2	BnaA10g11950D	0.00541611	1.46396	up	0.127863	0.770543	normal	0.32326	-0.728632	normal
	Ⅰ_3	BnaA10g12480D	--	--	--	--	--	--	6.4379e-11	6.21963	up
up-R. in T.	Ⅰ_2	BnaA10g12560D	2.12479e-60	Inf	up	1.13577e-34	Inf	up	2.77743e-27	Inf	up
	Ⅰ_3	BnaA10g12620D	--	--	--	3.10282e-79	Inf	up	9.59876e-86	Inf	up
	Ⅰ_2	BnaA10g12770D	0.000884879	1.12066	up	3.42965e-05	-1.56582	down	0.876087	-0.0814491	normal
	Ⅰ_3	BnaA10g12790D	1.09884e-06	0.776791	normal	2.48548e-22	1.25499	up	1.57207e-30	1.50331	up
	Ⅰ_2	BnaA10g12910D	2.52189e-26	Inf	up	8.20886e-20	Inf	up	--	--	--
	Ⅰ_3	BnaA10g12960D	--	--	--	--	--	--	0.00284942	1.32096	up
	Ⅰ_2	BnaA10g13490D	3.73261e-10	2.89069	up	0.0026061	1.47139	up	0.609764	0.273452	normal
	Ⅰ_2	BnaA10g14460D	8.74137e-06	2.86923	up	--	--	--	--	--	--
	Ⅰ_2	BnaA10g15130D	0.00185167	1.43052	up	--	--	--	3.20169e-10	3.32788	up
	Ⅰ_3	BnaA10g15180D	--	--	--	--	--	--	2.35452e-12	3.64184	up
	Ⅰ_2	BnaA10g15260D	3.05703e-18	1.42737	up	2.91674e-09	1.14271	up	0.177729	0.339645	normal
	Ⅰ_2	BnaA10g15440D	1.22889e-14	1.27683	up	0.00668836	0.747274	normal	2.50588e-12	1.30779	up
up-R. in T.	Ⅰ_2	BnaA10g15670D	7.20826e-13	2.22221	up	0.000156495	1.5768	up	0.000941316	1.23157	up
	Ⅰ_3	BnaA10g16340D	0.930472	-0.0320901	normal	3.54013e-05	1.01241	up	1.09914e-07	1.22406	up
up-R. in T.	Ⅰ_3	BnaA10g16550D	0.00084645	1.16852	up	5.94447e-05	1.3552	up	1.19613e-19	1.84704	up
	Ⅰ_3	BnaA10g16850D	0.441653	-0.311078	normal	0.950802	0.0181615	normal	2.13893e-11	1.32987	up
up-R. in T.	Ⅰ_3	BnaA10g16930D	1.49024e-20	6.24862	up	1.92905e-11	5.41189	up	2.47057e-09	2.93099	up
	Ⅰ_3	BnaA10g17340D	5.30418e-05	-0.488042	normal	0.139999	0.212139	normal	1.40456e-20	1.12553	up
	Ⅰ_2	BnaA10g18090D	0.00411114	1.09476	up	0.606963	-0.389381	normal	0.637923	-0.238097	normal
	Ⅰ_2	BnaA10g18120D	6.69105e-07	1.84643	up	0.00679572	1.321	up	--	--	--
	Ⅰ_2	BnaA10g18160D	0.91215	-0.0654789	normal	0.473201	-0.442187	normal	0.00629165	-1.72344	down
	Ⅰ_2	BnaA10g18360D	0.38327	-0.167283	normal	0.0117261	-0.441536	normal	2.14921e-12	-1.39739	down
	Ⅰ_2	BnaA10g18680D	1.16065e-18	5.52086	up	--	--	--	4.6783e-41	5.28849	up
	Ⅰ_3	BnaA10g18710D	0.969978	-0.000765879	normal	0.00831882	1.13716	up	0.948345	-0.0361672	normal
	Ⅰ_2	BnaA10g19090D	1.36236e-20	2.54108	up	3.44522e-07	1.33741	up	0.0211833	0.781761	normal
	Ⅰ_2	BnaA10g19330D	0.482415	-0.345779	normal	0.453876	-0.458651	normal	1.49105e-05	-1.05445	down
	Ⅰ_3	BnaA10g20180D	--	--	--	0.154703	0.826071	normal	1.00437e-06	2.30772	up
up-R. in T.	Ⅰ_2	BnaA10g20560D	4.05213e-53	3.96108	up	6.03963e-37	3.1688	up	1.03839e-11	2.54057	up
up-R. in T.	Ⅰ_3	BnaA10g20810D	9.66628e-15	1.22277	up	5.02825e-42	1.82194	up	5.35508e-25	1.36718	up
	Ⅰ_2	BnaA10g20980D	0.000601736	-0.703817	normal	0.424573	0.221089	normal	1.0802e-11	-1.49247	down
	Ⅰ_3	BnaA10g21090D	--	--	--	0.000121881	1.7669	up	3.05801e-09	2.73456	up
	Ⅰ_2	BnaA10g21220D	7.79423e-05	2.13154	up	0.00425421	2.2499	up	--	--	--
	Ⅰ_2	BnaA10g21300D	2.40389e-29	2.5071	up	2.61554e-11	1.65634	up	5.5923e-05	0.971007	normal
	Ⅰ_3	BnaA10g21470D	0.130894	0.971976	normal	1.12457e-13	3.51569	up	--	--	--
	Ⅰ_2	BnaA10g21530D	2.38544e-10	1.02053	up	4.63438e-07	1.0238	up	0.720108	0.0824092	normal
	Ⅰ_3	BnaA10g21890D	0.0548672	-0.882442	normal	5.58803e-05	1.37078	up	0.731794	-0.131242	normal
	Ⅰ_2	BnaA10g22000D	5.54626e-07	3.26499	up	--	--	--	--	--	--
	Ⅰ_2	BnaA10g22050D	2.14204e-25	6.84009	up	1.85742e-15	3.33267	up	--	--	--
	Ⅰ_2	BnaA10g22500D	0.0135435	1.11624	normal	9.05866e-08	2.99332	up	3.58255e-15	-3.88371	down
	Ⅰ_2	BnaA10g22740D	0.000103173	1.00097	up	0.00198437	0.782547	normal	0.404415	-0.28052	normal
	Ⅰ_2	BnaA10g22800D	2.7978e-07	1.73306	up	3.30987e-06	1.25295	up	0.0105032	-1.08964	normal
	Ⅰ_2	BnaA10g22840D	1.13973e-17	1.5748	up	0.0635732	0.446373	normal	0.487152	0.154758	normal
	Ⅰ_2	BnaA10g23300D	2.49409e-11	1.92853	up	0.147572	0.519236	normal	0.454895	0.309862	normal
	Ⅰ_3	BnaA10g23450D	--	--	--	1.39646e-09	3.18861	up	--	--	--
	Ⅰ_2	BnaA10g23560D	0.128848	0.751246	normal	0.021993	-1.27442	normal	0.000937872	-2.12581	down
	Ⅰ_2	BnaA10g24160D	1.17925e-06	2.93935	up	5.89072e-05	3.70707	up	--	--	--
	Ⅰ_3	BnaA10g24580D	--	--	--	0.742727	0.248711	normal	0.00395634	1.2166	up
	Ⅰ_3	BnaA10g24670D	0.0169388	0.398252	normal	0.000179729	0.592251	normal	1.99507e-42	1.7854	up
	Ⅰ_2	BnaA10g24860D	6.2002e-12	1.10961	up	0.0117073	0.537754	normal	0.0240668	0.43778	normal
	Ⅰ_2	BnaA10g25210D	4.14303e-05	2.07581	up	--	--	--	0.975128	-0.0470165	normal
	Ⅰ_2	BnaA10g25310D	1.20274e-05	3.06533	up	--	--	--	--	--	--
	Ⅰ_2	BnaA10g25360D	0.00767807	1.65959	up	1.47472e-08	2.7382	up	--	--	--
	Ⅰ_3	BnaA10g25540D	0.011749	0.669729	normal	7.95777e-07	1.27564	up	9.39438e-11	1.58594	up
	Ⅰ_3	BnaA10g25550D	0.91365	0.0113585	normal	8.61973e-06	0.552692	normal	2.52132e-28	1.33725	up
up-R. in T.	Ⅰ_2	BnaA10g25560D	1.66164e-15	2.48803	up	5.83366e-12	2.89383	up	9.23809e-06	1.58477	up
	Ⅰ_3	BnaA10g25800D	--	--	--	--	--	--	5.0994e-32	3.98889	up
	Ⅰ_3	BnaA10g26130D	0.428816	0.127393	normal	0.000118685	0.494496	normal	6.47054e-24	1.23209	up
up-R. in T.	Ⅰ_3	BnaA10g26150D	5.04308e-14	2.1343	up	2.08914e-37	2.92862	up	2.87902e-48	3.10471	up
up-R. in T.	Ⅰ_2	BnaA10g26220D	1.76329e-28	2.91402	up	1.10125e-17	3.34652	up	4.56562e-10	2.01396	up
up-R. in T.	Ⅰ_2	BnaA10g26250D	2.5556e-12	1.92361	up	1.5089e-21	2.07099	up	2.45245e-05	1.27629	up
	Ⅰ_3	BnaA10g26760D	0.00235639	0.942246	normal	7.4639e-20	1.8041	up	3.00467e-26	1.94133	up
	Ⅰ_3	BnaA10g26780D	0.94446	-0.0613577	normal	0.0784013	0.464513	normal	7.17465e-06	1.0334	up
	Ⅰ_3	BnaA10g27370D	--	--	--	0.00396127	1.62081	up	--	--	--
up-R. in T.	Ⅰ_3	BnaA10g27470D	0.000122642	1.43904	up	1.03584e-29	2.66864	up	2.62899e-36	3.09473	up
	Ⅰ_2	BnaA10g27540D	3.98776e-12	4.76717	up	--	--	--	--	--	--
	Ⅰ_2	BnaA10g27590D	1.26048e-18	Inf	up	--	--	--	--	--	--
	Ⅰ_2	BnaA10g28620D	2.09571e-06	1.56691	up	0.0553296	0.705011	normal	0.155846	-0.55495	normal
	Ⅰ_2	BnaA10g29180D	7.89767e-06	2.59699	up	--	--	--	7.95999e-10	3.4477	up
up-R. in T.	Ⅰ_3	BnaA10g29610D	6.3456e-11	2.32951	up	6.36406e-25	2.27617	up	2.73295e-76	3.98798	up
	Ⅰ_2	BnaA10g29700D	5.12722e-07	4.37964	up	--	--	--	--	--	--
	Ⅰ_2	BnaA10g30010D	1.48622e-17	1.38984	up	1.18091e-17	1.40679	up	0.708981	0.093687	normal
	Ⅰ_2	BnaA10g30110D	0.00012632	1.31674	up	0.689356	0.427926	normal	0.056287	0.639632	normal
up-R. in T.	Ⅰ_2	BnaA10g30140D	9.95883e-53	Inf	up	5.79663e-69	Inf	up	5.36093e-29	Inf	up
	Ⅰ_2	BnaAnng00210D	5.56977e-45	1.54548	up	4.36367e-14	0.916591	normal	0.417674	-0.128674	normal
	Ⅰ_2	BnaAnng00280D	3.86043e-06	1.23839	up	0.060915	0.55919	normal	--	--	--
	Ⅰ_2	BnaAnng00340D	0.0524271	0.986618	normal	0.105865	0.85579	normal	0.00492296	-1.24484	down
up-R. in T.	Ⅰ_2	BnaAnng00880D	1.34237e-12	2.30475	up	1.59099e-05	1.92679	up	5.78546e-05	1.71213	up
	Ⅰ_3	BnaAnng01040D	0.917606	-0.0395359	normal	0.0243652	1.0934	normal	1.34518e-05	1.13236	up
	Ⅰ_2	BnaAnng02030D	2.52807e-67	Inf	up	9.04815e-85	Inf	up	--	--	--
	Ⅰ_2	BnaAnng02190D	1.27524e-09	1.30247	up	0.0652854	0.982372	normal	0.00288093	0.597743	normal
up-R. in T.	Ⅰ_2	BnaAnng02240D	3.90759e-34	2.19327	up	3.95167e-09	1.35745	up	9.36346e-30	1.77134	up
	Ⅰ_3	BnaAnng02290D	0.065368	0.665656	normal	1.6324e-07	1.24658	up	0.000278556	1.26253	up
	Ⅰ_2	BnaAnng02740D	1.18958e-15	Inf	up	--	--	--	--	--	--
	Ⅰ_2	BnaAnng03140D	7.28696e-14	Inf	up	--	--	--	--	--	--
	Ⅰ_2	BnaAnng03150D	3.62417e-17	5.77364	up	--	--	--	--	--	--
	Ⅰ_3	BnaAnng03340D	--	--	--	0.00111696	2.2908	up	3.81154e-08	2.62872	up
	Ⅰ_2	BnaAnng04110D	3.74867e-08	1.85818	up	0.087415	1.02173	normal	0.00619215	0.995901	normal
up-R. in T.	Ⅰ_3	BnaAnng04700D	5.98972e-58	6.18138	up	3.81171e-107	Inf	up	6.69785e-134	9.35661	up
	Ⅰ_3	BnaAnng04710D	--	--	--	--	--	--	0.000756249	1.56265	up
	Ⅰ_2	BnaAnng04730D	2.51924e-24	1.99417	up	0.0124252	0.615367	normal	0.0478286	0.453899	normal
	Ⅰ_3	BnaAnng05000D	--	--	--	0.000149809	2.10032	up	--	--	--
	Ⅰ_2	BnaAnng05100D	2.14115e-10	3.17374	up	4.36538e-05	2.25666	up	--	--	--
	Ⅰ_2	BnaAnng06140D	0.264481	0.652428	normal	0.583127	-0.407276	normal	6.0201e-06	-2.46701	down
	Ⅰ_2	BnaAnng06240D	2.11849e-08	1.85255	up	0.0107273	1.04269	normal	0.0985331	0.686691	normal
	Ⅰ_3	BnaAnng06380D	--	--	--	0.00276769	1.39447	up	2.75774e-05	1.5928	up
	Ⅰ_2	BnaAnng06580D	0.0467388	0.841166	normal	0.00483355	-1.28082	down	0.73825	0.179802	normal
	Ⅰ_2	BnaAnng06610D	0.339553	-0.348954	normal	0.585937	-0.212724	normal	1.14442e-05	-1.77662	down
	Ⅰ_2	BnaAnng06640D	4.22665e-29	Inf	up	--	--	--	--	--	--
	Ⅰ_3	BnaAnng06860D	0.943075	-0.0159123	normal	4.20071e-12	1.12585	up	0.226461	0.220144	normal
	Ⅰ_2	BnaAnng07070D	4.38525e-09	1.23093	up	0.516058	0.274355	normal	0.135036	-0.431073	normal
	Ⅰ_3	BnaAnng07190D	--	--	--	--	--	--	0.000286966	1.57598	up
	Ⅰ_2	BnaAnng07360D	0.000823803	1.48391	up	--	--	--	--	--	--
	Ⅰ_3	BnaAnng07380D	0.0670029	-0.446029	normal	2.02858e-05	0.722463	normal	3.88137e-10	1.05545	up
	Ⅰ_2	BnaAnng08740D	0.838983	0.106493	normal	0.00411224	-1.59256	down	2.30494e-08	-2.68258	down
	Ⅰ_2	BnaAnng08950D	0.0611155	0.664111	normal	0.179106	-0.457749	normal	0.000287394	-1.325	down
	Ⅰ_2	BnaAnng09370D	0.000883387	1.61892	up	0.121659	0.757544	normal	--	--	--
	Ⅰ_2	BnaAnng10790D	5.45291e-06	1.69268	up	0.30603	0.531193	normal	0.392775	-0.519743	normal
	Ⅰ_2	BnaAnng13040D	0.000992871	1.97998	up	--	--	--	--	--	--
	Ⅰ_3	BnaAnng13100D	--	--	--	8.07513e-07	2.79362	up	9.63786e-31	5.95384	up
	Ⅰ_3	BnaAnng13510D	--	--	--	1.4895e-15	Inf	up	--	--	--
	Ⅰ_2	BnaAnng14200D	4.6059e-25	1.46487	up	1.5431e-13	0.96103	normal	0.141625	-0.328799	normal
	Ⅰ_2	BnaAnng14500D	4.73281e-14	Inf	up	0.164531	0.731059	normal	--	--	--
	Ⅰ_3	BnaAnng15440D	--	--	--	--	--	--	3.56054e-05	2.04079	up
	Ⅰ_2	BnaAnng15800D	0.554305	0.168683	normal	0.281854	-0.206183	normal	1.87049e-21	-1.84721	down
	Ⅰ_3	BnaAnng16000D	0.40926	0.383256	normal	0.68839	-0.336948	normal	2.83853e-08	1.38675	up
	Ⅰ_3	BnaAnng16170D	0.00251725	1.76931	up	2.40001e-28	3.45657	up	0.256805	0.994624	normal
	Ⅰ_2	BnaAnng16340D	9.03546e-05	2.39782	up	--	--	--	--	--	--
	Ⅰ_2	BnaAnng16460D	0.0985894	0.554688	normal	0.43542	-0.643234	normal	3.74176e-07	-1.04923	down
up-R. in T.	Ⅰ_2	BnaAnng16570D	5.58316e-45	2.96977	up	1.19088e-49	3.03146	up	8.38391e-10	2.02972	up
	Ⅰ_3	BnaAnng16720D	0.573216	0.307549	normal	7.46916e-08	2.04919	up	0.000952966	1.24699	up
	Ⅰ_2	BnaAnng16950D	1.12106e-07	2.01794	up	0.231251	0.596917	normal	0.461775	-0.429244	normal
	Ⅰ_2	BnaAnng17030D	9.84165e-06	2.291	up	--	--	--	--	--	--
	Ⅰ_2	BnaAnng17340D	0.00124037	-0.761606	normal	0.020064	-0.519172	normal	2.32665e-16	-2.37457	down
	Ⅰ_3	BnaAnng17350D	0.0232352	1.32173	normal	1.76517e-08	1.96935	up	5.85137e-05	1.43762	up
up-R. in T.	Ⅰ_3	BnaAnng17540D	3.32226e-23	6.07346	up	1.20267e-15	4.2766	up	2.59162e-33	3.7869	up
	Ⅰ_2	BnaAnng18930D	5.59944e-05	1.34196	up	1.05205e-05	1.58702	up	0.210407	-0.497874	normal
	Ⅰ_2	BnaAnng19290D	0.389278	0.429082	normal	0.0321197	1.04092	normal	4.83507e-09	-3.38815	down
	Ⅰ_2	BnaAnng19530D	5.81896e-08	1.77523	up	0.376075	0.411547	normal	0.0927425	0.709023	normal
	Ⅰ_2	BnaAnng19540D	5.32065e-19	1.83074	up	2.23445e-21	2.07639	up	0.0453598	0.703253	normal
	Ⅰ_3	BnaAnng20780D	--	--	--	2.85032e-06	2.62434	up	0.126976	0.896429	normal
	Ⅰ_3	BnaAnng20970D	--	--	--	9.92256e-10	3.07596	up	--	--	--
	Ⅰ_2	BnaAnng21120D	0.417272	0.337519	normal	0.928934	0.0323023	normal	0.000125506	-1.23934	down
	Ⅰ_3	BnaAnng21400D	0.465353	0.505993	normal	6.40584e-08	3.1583	up	1.39985e-07	2.1217	up
	Ⅰ_3	BnaAnng21980D	--	--	--	0.333602	0.469362	normal	0.000227963	1.48863	up
	Ⅰ_3	BnaAnng22230D	0.518866	-0.284806	normal	0.613294	0.175768	normal	3.01241e-19	1.79144	up
	Ⅰ_2	BnaAnng22540D	4.2934e-14	1.89306	up	0.874533	0.0469929	normal	0.707247	-0.159626	normal
	Ⅰ_2	BnaAnng22640D	1.86969e-36	1.0717	up	7.77308e-15	-0.981442	normal	6.29605e-06	-0.5605	normal
	Ⅰ_3	BnaAnng23030D	--	--	--	9.3306e-11	3.07577	up	1.24621e-08	2.68298	up
	Ⅰ_2	BnaAnng23150D	2.01423e-05	2.49125	up	--	--	--	--	--	--
	Ⅰ_2	BnaAnng23390D	0.00180285	0.661769	normal	9.33703e-07	-1.33867	down	1.39097e-07	-1.33013	down
	Ⅰ_3	BnaAnng23890D	0.0757938	0.774551	normal	0.178099	0.622235	normal	0.000541007	1.00697	up
	Ⅰ_3	BnaAnng24200D	--	--	--	2.60811e-16	Inf	up	--	--	--
up-R. in T.	Ⅰ_3	BnaAnng24400D	3.77777e-57	Inf	up	2.39386e-24	6.68024	up	1.04187e-47	Inf	up
	Ⅰ_2	BnaAnng24490D	0.00717038	1.15243	up	0.0137353	1.43453	normal	0.119886	-0.756328	normal
	Ⅰ_3	BnaAnng24500D	0.146951	-0.554877	normal	0.0676496	0.496512	normal	1.01869e-05	-1.34293	down
	Ⅰ_2	BnaAnng25620D	1.0682e-19	2.98	up	4.51428e-09	2.7391	up	0.024572	1.39927	normal
	Ⅰ_2	BnaAnng26080D	0.879624	0.0930686	normal	0.716379	-0.151512	normal	0.00641444	-1.31758	down
	Ⅰ_2	BnaAnng26230D	0.00224852	1.59531	up	--	--	--	--	--	--
	Ⅰ_3	BnaAnng26950D	--	--	--	8.17e-23	Inf	up	2.01904e-35	Inf	up
	Ⅰ_2	BnaAnng27440D	2.24523e-24	2.19724	up	2.52151e-05	1.0543	up	0.00152975	0.899438	normal
	Ⅰ_3	BnaAnng27730D	--	--	--	0.0097191	1.29263	up	0.0235002	0.997482	normal
	Ⅰ_2	BnaAnng28010D	2.49302e-05	1.22003	up	0.000168629	1.36779	up	0.445117	0.336547	normal
	Ⅰ_2	BnaAnng28520D	0.00127108	1.77573	up	0.000101967	1.86738	up	--	--	--
up-R. in T.	Ⅰ_3	BnaAnng28650D	2.00894e-36	2.33939	up	8.99084e-78	2.6939	up	4.26175e-50	2.40277	up
	Ⅰ_2	BnaAnng29470D	4.12271e-05	1.77153	up	0.0842873	0.925113	normal	--	--	--
	Ⅰ_2	BnaAnng29760D	0.275933	0.491154	normal	0.941468	-0.127118	normal	0.00779765	-1.1956	down
	Ⅰ_2	BnaAnng29770D	8.11735e-11	5.22518	up	0.000232082	2.33832	up	--	--	--
	Ⅰ_3	BnaAnng29840D	--	--	--	0.000656266	1.6793	up	--	--	--
	Ⅰ_2	BnaAnng30090D	0.538361	0.249298	normal	0.0128887	-0.994862	normal	0.00570215	-1.00595	down
	Ⅰ_2	BnaAnng30130D	0.000181736	1.72239	up	0.0116545	1.15724	normal	0.82924	-0.143513	normal
	Ⅰ_2	BnaAnng30210D	7.79535e-06	2.58044	up	--	--	--	--	--	--
	Ⅰ_3	BnaAnng30490D	0.499067	0.38977	normal	0.246345	0.462016	normal	0.00016166	1.15477	up
up-R. in T.	Ⅰ_3	BnaAnng30630D	6.98028e-74	5.81826	up	1.73458e-35	5.54977	up	2.76536e-86	7.31182	up
	Ⅰ_2	BnaAnng30860D	9.82591e-07	1.42385	up	0.101328	0.610015	normal	0.00521826	-1.04418	down
up-R. in T.	Ⅰ_3	BnaAnng31050D	8.31135e-07	7.68694	up	7.29043e-15	4.88197	up	6.99614e-108	6.51866	up
	Ⅰ_2	BnaAnng31380D	0.468003	-0.532478	normal	5.39463e-19	-1.76016	down	1.69217e-05	-2.33957	down
	Ⅰ_3	BnaAnng32460D	--	--	--	--	--	--	2.18894e-05	1.53872	up
up-R. in T.	Ⅰ_2	BnaAnng32700D	1.3211e-06	1.79656	up	0.00278261	1.33996	up	0.000880626	1.41667	up
up-R. in T.	Ⅰ_3	BnaAnng32750D	2.74281e-16	1.55049	up	2.33606e-32	2.07401	up	4.35909e-83	3.01969	up
up-R. in T.	Ⅰ_3	BnaAnng34250D	1.79699e-34	Inf	up	1.30637e-31	7.86137	up	1.8097e-102	9.10704	up
up-R. in T.	Ⅰ_2	BnaAnng34930D	6.53463e-40	Inf	up	8.23366e-31	Inf	up	2.16651e-18	Inf	up
	Ⅰ_2	BnaAnng35070D	0.00375845	1.92369	up	--	--	--	--	--	--
	Ⅰ_3	BnaAnng36060D	--	--	--	7.13095e-12	4.33669	up	1.70969e-20	4.83797	up
	Ⅰ_2	BnaAnng36580D	0.00123644	1.82755	up	--	--	--	--	--	--
	Ⅰ_2	BnaAnng36630D	1.37903e-42	1.86439	up	1.94243e-49	2.24159	up	4.73148e-08	0.873455	normal
	Ⅰ_2	BnaAnng36930D	6.75454e-18	2.54001	up	0.0940243	0.692528	normal	5.61076e-15	2.13028	up
	Ⅰ_3	BnaAnng36940D	--	--	--	5.84381e-43	Inf	up	7.14199e-27	Inf	up
	Ⅰ_2	BnaAnng37390D	2.02661e-11	1.28666	up	0.143281	0.360949	normal	5.62757e-11	1.06313	up
	Ⅰ_2	BnaAnng37640D	1.63318e-19	1.53041	up	1.46692e-12	1.49979	up	0.367474	0.239964	normal
	Ⅰ_2	BnaAnng38020D	0.0133021	1.28034	normal	0.321421	-0.519114	normal	0.007201	-1.17739	down
	Ⅰ_3	BnaAnng38990D	--	--	--	--	--	--	2.28575e-20	Inf	up
	Ⅰ_2	BnaAnng39160D	5.61128e-11	4.48869	up	--	--	--	--	--	--
	Ⅰ_2	BnaAnng39200D	5.95345e-09	3.21723	up	--	--	--	--	--	--
	Ⅰ_2	BnaAnng39280D	2.09671e-10	3.17424	up	8.75921e-31	7.66218	up	--	--	--
	Ⅰ_3	BnaAnng39370D	--	--	--	1.39848e-05	2.40147	up	0.000405593	1.66873	up
	Ⅰ_3	BnaAnng39520D	--	--	--	--	--	--	1.61582e-08	4.68759	up
up-R. in T.	Ⅰ_3	BnaAnng39700D	5.92216e-43	Inf	up	6.89401e-21	Inf	up	1.58318e-41	8.28621	up
	Ⅰ_2	BnaAnng39850D	7.6855e-33	Inf	up	5.1295e-23	Inf	up	--	--	--
	Ⅰ_3	BnaAnng40070D	--	--	--	--	--	--	0.000634921	1.49584	up
	Ⅰ_2	BnaAnng40170D	0.00212147	0.823562	normal	0.000300084	-1.17688	down	0.213687	-0.500807	normal
	Ⅰ_2	BnaAnng40180D	1.46189e-09	4.33199	up	9.0954e-14	5.92299	up	--	--	--
	Ⅰ_2	BnaAnng40250D	7.96719e-10	2.54769	up	0.00013032	1.98461	up	--	--	--
up-R. in T.	Ⅰ_3	BnaAnng40540D	1.4184e-06	1.31473	up	1.96138e-105	3.89107	up	7.38382e-54	3.10965	up
	Ⅰ_2	BnaAnng40850D	2.37549e-58	2.15518	up	2.31068e-12	0.948296	normal	6.55432e-09	0.888948	normal
	Ⅰ_2	BnaAnng41260D	0.00644894	1.1379	up	0.178279	0.661225	normal	0.878799	-0.108728	normal
	Ⅰ_3	BnaAnng41580D	--	--	--	--	--	--	3.10563e-40	6.93778	up
	Ⅰ_2	BnaC01g00600D	3.22452e-14	1.64643	up	0.336697	0.499877	normal	0.0719098	-0.611107	normal
	Ⅰ_3	BnaC01g00790D	--	--	--	--	--	--	1.50652e-22	4.14154	up
	Ⅰ_3	BnaC01g00800D	4.76934e-07	3.36828	up	--	--	--	2.25169e-43	4.82896	up
	Ⅰ_2	BnaC01g00820D	2.2633e-14	1.07868	up	1.1199e-07	0.838406	normal	0.369791	0.160919	normal
	Ⅰ_2	BnaC01g00880D	1.11565e-11	4.44343	up	2.17004e-10	4.25363	up	--	--	--
up-R. in T.	Ⅰ_2	BnaC01g01090D	3.56487e-90	2.12191	up	6.23584e-78	2.33646	up	1.75737e-41	1.6926	up
	Ⅰ_3	BnaC01g01560D	--	--	--	--	--	--	2.53312e-05	1.95661	up
	Ⅰ_3	BnaC01g01620D	--	--	--	--	--	--	1.6222e-18	4.89661	up
up-R. in T.	Ⅰ_2	BnaC01g02260D	6.22848e-09	1.64629	up	3.49072e-07	1.41859	up	0.00065327	1.20342	up
	Ⅰ_2	BnaC01g02490D	1.73375e-13	Inf	up	--	--	--	--	--	--
	Ⅰ_3	BnaC01g02780D	0.698596	-0.117648	normal	1.6725e-08	0.956239	normal	5.76514e-12	1.21322	up
up-R. in T.	Ⅰ_3	BnaC01g02790D	5.77494e-68	2.0012	up	2.61108e-121	2.98949	up	6.9382e-155	3.43126	up
	Ⅰ_3	BnaC01g02910D	1.77592e-38	-1.09765	down	0.00860101	0.647684	normal	1.28901e-21	1.24662	up
	Ⅰ_3	BnaC01g02930D	2.22301e-132	5.39153	up	0.928716	0.200014	normal	0.638495	0.749626	normal
	Ⅰ_2	BnaC01g03250D	1.81966e-34	2.40898	up	8.63282e-21	2.23989	up	6.94911e-06	0.994731	normal
	Ⅰ_2	BnaC01g03260D	0.000872458	0.859693	normal	0.029149	-0.611438	normal	9.53427e-06	-1.16608	down
	Ⅰ_2	BnaC01g03690D	0.74897	-0.117096	normal	0.949367	-0.0348585	normal	0.00061671	-1.38679	down
	Ⅰ_2	BnaC01g03840D	0.000550937	1.89092	up	--	--	--	--	--	--
	Ⅰ_3	BnaC01g04160D	--	--	--	--	--	--	8.06615e-12	3.16049	up
	Ⅰ_2	BnaC01g04690D	0.00237765	0.976582	normal	1.65427e-06	1.43195	up	0.553162	-0.204156	normal
	Ⅰ_2	BnaC01g04730D	0.000136588	1.16924	up	0.010894	0.996782	normal	0.305247	0.419762	normal
	Ⅰ_3	BnaC01g04860D	0.0268754	-0.448026	normal	8.82561e-19	1.28822	up	0.339912	-0.166988	normal
	Ⅰ_2	BnaC01g05230D	7.91828e-106	2.06093	up	7.97964e-62	2.28579	up	3.67532e-09	0.727558	normal
	Ⅰ_2	BnaC01g05520D	0.000153112	2.21436	up	--	--	--	--	--	--
	Ⅰ_2	BnaC01g05530D	0.0031589	1.69422	up	--	--	--	--	--	--
up-R. in T.	Ⅰ_2	BnaC01g05880D	4.28143e-43	2.7049	up	0.0038173	1.419	up	0.0048076	1.89108	up
	Ⅰ_2	BnaC01g06000D	1.45442e-07	1.47231	up	6.43736e-06	1.25033	up	0.193157	-0.439782	normal
	Ⅰ_2	BnaC01g06080D	4.11781e-06	1.24073	up	0.0105961	0.973029	normal	0.647734	0.175504	normal
	Ⅰ_2	BnaC01g06120D	0.46831	0.262218	normal	0.00176228	-1.25431	down	0.108744	-0.556064	normal
	Ⅰ_3	BnaC01g07180D	0.000692969	0.527768	normal	1.75721e-10	0.867485	normal	7.98708e-27	1.34609	up
	Ⅰ_3	BnaC01g07360D	--	--	--	--	--	--	3.14418e-06	2.29824	up
	Ⅰ_2	BnaC01g07820D	1.80008e-28	Inf	up	5.78831e-20	Inf	up	--	--	--
	Ⅰ_3	BnaC01g08450D	--	--	--	0.00125032	1.8513	up	1.03179e-29	4.19448	up
	Ⅰ_2	BnaC01g08910D	1.87241e-06	2.18259	up	0.0109007	1.14551	normal	1	-0.00767541	normal
	Ⅰ_2	BnaC01g09630D	6.04396e-06	2.95098	up	--	--	--	--	--	--
	Ⅰ_3	BnaC01g10080D	--	--	--	0.00924375	1.28496	up	3.41094e-08	2.15443	up
	Ⅰ_2	BnaC01g10200D	4.49744e-07	2.73555	up	1.40457e-10	4.1591	up	--	--	--
up-R. in T.	Ⅰ_3	BnaC01g10240D	3.79577e-42	Inf	up	1.07431e-68	Inf	up	1.18808e-93	Inf	up
	Ⅰ_2	BnaC01g10420D	5.64577e-20	Inf	up	5.42614e-15	5.81827	up	--	--	--
	Ⅰ_2	BnaC01g10520D	3.81887e-26	Inf	up	7.47549e-16	5.92815	up	--	--	--
up-R. in T.	Ⅰ_2	BnaC01g10530D	2.15639e-37	5.26221	up	3.80833e-33	3.91276	up	7.81674e-14	2.98733	up
up-R. in T.	Ⅰ_3	BnaC01g10570D	1.62557e-14	Inf	up	2.81113e-23	Inf	up	6.71724e-32	Inf	up
	Ⅰ_3	BnaC01g10590D	--	--	--	4.88848e-41	Inf	up	1.31264e-69	Inf	up
	Ⅰ_2	BnaC01g10870D	2.46075e-30	1.52989	up	1.32672e-36	1.65983	up	0.375297	0.168924	normal
	Ⅰ_3	BnaC01g11500D	--	--	--	0.0756097	1.15044	normal	0.00279932	1.27654	up
	Ⅰ_2	BnaC01g11650D	0.00728305	1.47516	up	--	--	--	--	--	--
	Ⅰ_2	BnaC01g11810D	1.89499e-05	1.27934	up	0.0487248	0.558605	normal	0.0676481	-1.09374	normal
	Ⅰ_3	BnaC01g12180D	--	--	--	0.00283697	1.26947	up	0.00104007	1.23039	up
	Ⅰ_3	BnaC01g12200D	0.0115706	0.722812	normal	2.50445e-08	1.30419	up	3.9758e-11	1.31723	up
	Ⅰ_2	BnaC01g12740D	0.00177568	1.56631	up	--	--	--	0.210052	0.596592	normal
up-R. in T.	Ⅰ_2	BnaC01g12960D	9.46924e-34	Inf	up	1.15178e-20	Inf	up	5.36954e-20	Inf	up
	Ⅰ_2	BnaC01g13200D	9.90363e-06	1.25386	up	7.55897e-10	-2.35988	down	6.0808e-05	-1.23349	down
	Ⅰ_2	BnaC01g13370D	5.33991e-09	1.38819	up	9.2469e-08	1.35359	up	3.46676e-12	-2.13845	down
	Ⅰ_2	BnaC01g13540D	1.04165e-05	2.6306	up	2.42743e-08	3.59168	up	--	--	--
	Ⅰ_2	BnaC01g13610D	0.000456579	2.00545	up	--	--	--	--	--	--
	Ⅰ_2	BnaC01g13750D	1.38783e-10	0.924229	normal	2.30596e-22	1.31348	up	0.388852	0.174353	normal
up-R. in T.	Ⅰ_2	BnaC01g14160D	1.0682e-25	Inf	up	1.00966e-27	Inf	up	2.59633e-09	Inf	up
	Ⅰ_2	BnaC01g14240D	0.0244672	1.15968	normal	2.27001e-05	1.58237	up	0.155534	0.712769	normal
	Ⅰ_2	BnaC01g14340D	2.47461e-38	1.33902	up	2.85955e-14	0.932914	normal	1.37389e-14	0.970102	normal
	Ⅰ_2	BnaC01g14870D	0.437528	0.365823	normal	0.308467	0.466442	normal	0.0064312	-1.32884	down
	Ⅰ_3	BnaC01g15520D	--	--	--	3.95928e-14	5.80663	up	--	--	--
	Ⅰ_3	BnaC01g15610D	0.664053	0.240223	normal	0.00534677	1.28012	up	--	--	--
up-R. in T.	Ⅰ_3	BnaC01g15800D	2.63075e-14	6.01295	up	2.79463e-11	4.04535	up	7.9677e-15	3.11644	up
	Ⅰ_3	BnaC01g16050D	1.04767e-08	0.808557	normal	2.42285e-46	1.73727	up	7.36363e-10	0.801266	normal
	Ⅰ_2	BnaC01g16190D	0.512002	0.304252	normal	1.34653e-05	-1.59981	down	0.0010805	-1.23502	down
	Ⅰ_2	BnaC01g16200D	1.98457e-14	1.07887	up	0.162622	0.205929	normal	0.733305	-0.0683084	normal
	Ⅰ_3	BnaC01g16250D	--	--	--	--	--	--	9.31427e-21	Inf	up
up-R. in T.	Ⅰ_2	BnaC01g16560D	2.04252e-09	2.05494	up	0.000565166	1.11686	up	0.000440647	1.62913	up
up-R. in T.	Ⅰ_3	BnaC01g16990D	1.92651e-05	2.4314	up	9.24019e-09	1.96923	up	1.26041e-10	2.65005	up
up-R. in T.	Ⅰ_3	BnaC01g17020D	1.23317e-09	1.61753	up	2.05329e-99	2.86517	up	2.7812e-19	3.07966	up
	Ⅰ_2	BnaC01g17280D	1.0243e-07	2.88643	up	0.0153597	1.80883	normal	--	--	--
	Ⅰ_2	BnaC01g17650D	9.53482e-16	2.08905	up	0.00082777	1.05832	up	0.708147	0.131615	normal
	Ⅰ_2	BnaC01g18190D	1.50038e-12	4.90287	up	--	--	--	--	--	--
	Ⅰ_2	BnaC01g18650D	2.21662e-22	1.75933	up	0.900802	0.0416345	normal	0.015076	-0.661722	normal
	Ⅰ_2	BnaC01g18750D	0.314259	0.503448	normal	6.82839e-06	1.84448	up	0.957626	0.0703048	normal
	Ⅰ_2	BnaC01g18770D	0.00013176	1.75025	up	0.0242596	1.2109	normal	0.0783164	-0.877789	normal
	Ⅰ_2	BnaC01g19060D	2.76787e-33	1.80965	up	1.153e-28	1.54946	up	0.412522	0.207469	normal
	Ⅰ_2	BnaC01g19380D	0.000183388	2.29557	up	--	--	--	--	--	--
	Ⅰ_3	BnaC01g19450D	0.766161	0.198942	normal	0.0019091	1.04064	up	0.207222	0.569334	normal
	Ⅰ_3	BnaC01g19550D	0.669914	-0.161352	normal	0.0103704	0.504309	normal	4.56355e-16	1.1819	up
	Ⅰ_2	BnaC01g19690D	3.84067e-06	3.10169	up	--	--	--	--	--	--
	Ⅰ_2	BnaC01g20070D	2.67706e-41	2.08031	up	0.00117651	0.783091	normal	3.94408e-10	1.07176	up
	Ⅰ_2	BnaC01g20150D	0.000249095	1.10826	up	0.0190178	0.70838	normal	0.043273	-0.742516	normal
	Ⅰ_2	BnaC01g20190D	0.000373543	1.5337	up	0.000203688	1.54663	up	0.94972	-0.0494565	normal
	Ⅰ_3	BnaC01g20890D	1.63877e-07	-0.600828	normal	0.00479538	0.366199	normal	1.00114e-18	1.07449	up
	Ⅰ_3	BnaC01g21160D	--	--	--	0.00812778	1.29673	up	0.147955	0.701992	normal
up-R. in T.	Ⅰ_2	BnaC01g21410D	1.05162e-21	Inf	up	1.33226e-10	Inf	up	2.68353e-24	Inf	up
	Ⅰ_2	BnaC01g21560D	4.60561e-15	Inf	up	--	--	--	--	--	--
	Ⅰ_3	BnaC01g22200D	--	--	--	--	--	--	2.22127e-05	1.85921	up
	Ⅰ_2	BnaC01g22250D	1.45298e-09	2.60434	up	3.78063e-06	1.81797	up	--	--	--
	Ⅰ_2	BnaC01g22280D	0.81912	0.0464744	normal	0.000542555	-1.23739	down	0.571969	-0.298229	normal
	Ⅰ_2	BnaC01g22400D	2.68088e-10	1.33936	up	0.894481	-0.0684656	normal	0.400068	-0.258601	normal
	Ⅰ_3	BnaC01g22640D	0.00795576	-0.501787	normal	0.00059359	0.488526	normal	5.67407e-13	1.0484	up
	Ⅰ_2	BnaC01g22700D	7.5172e-33	1.26268	up	9.3189e-08	0.662147	normal	5.54771e-10	0.781834	normal
up-R. in T.	Ⅰ_3	BnaC01g22950D	1.40517e-11	1.25355	up	1.04852e-08	1.1975	up	5.99749e-57	2.29697	up
	Ⅰ_2	BnaC01g23930D	0.00361289	1.32179	up	0.0116533	1.27794	normal	0.0177753	-1.07621	normal
	Ⅰ_2	BnaC01g24930D	2.9473e-05	2.4863	up	6.4708e-07	2.64375	up	--	--	--
	Ⅰ_2	BnaC01g25550D	0.181807	0.769849	normal	0.0028632	1.39823	up	--	--	--
	Ⅰ_2	BnaC01g25570D	0.00473118	1.16929	up	8.4511e-17	2.54607	up	0.277952	0.612583	normal
	Ⅰ_2	BnaC01g25700D	3.86912e-15	1.68175	up	0.000880657	0.982834	normal	0.829953	0.106335	normal
	Ⅰ_2	BnaC01g26410D	0.000279871	2.17874	up	--	--	--	--	--	--
	Ⅰ_2	BnaC01g26800D	1.9208e-21	1.11679	up	6.50344e-49	1.78695	up	7.63863e-10	0.845217	normal
	Ⅰ_3	BnaC01g26830D	--	--	--	0.000665895	1.6723	up	--	--	--
	Ⅰ_3	BnaC01g29860D	0.963534	-2.74945e-05	normal	0.0318067	1.13893	normal	3.27002e-14	1.74043	up
	Ⅰ_2	BnaC01g29950D	8.32194e-16	5.22691	up	9.874e-17	Inf	up	--	--	--
	Ⅰ_3	BnaC01g29980D	3.85042e-08	1.05866	up	2.79374e-33	1.96875	up	0.39881	0.175938	normal
	Ⅰ_2	BnaC01g30200D	0.211591	0.301953	normal	0.702003	-0.118676	normal	3.03824e-06	-1.22604	down
	Ⅰ_2	BnaC01g30430D	0.000163348	1.38325	up	0.126009	0.734854	normal	0.250097	0.66461	normal
	Ⅰ_3	BnaC01g30670D	--	--	--	0.0597717	0.852855	normal	2.59788e-13	3.64877	up
	Ⅰ_2	BnaC01g31650D	0.00531845	1.59197	up	0.0035327	1.46873	up	--	--	--
	Ⅰ_2	BnaC01g31950D	0.00795014	1.40375	up	--	--	--	--	--	--
	Ⅰ_2	BnaC01g32670D	0.000310527	2.31113	up	--	--	--	--	--	--
	Ⅰ_3	BnaC01g34940D	0.240574	0.659604	normal	0.000724384	1.08237	up	0.000587707	1.5361	up
	Ⅰ_2	BnaC01g35040D	0.0172563	1.72342	normal	0.000124377	1.17715	up	--	--	--
	Ⅰ_2	BnaC01g35360D	0.698669	0.270277	normal	1	0.0404914	normal	0.000205333	-1.90465	down
	Ⅰ_3	BnaC01g35470D	--	--	--	0.642988	0.954391	normal	3.17488e-05	1.83068	up
	Ⅰ_3	BnaC01g35950D	--	--	--	6.11928e-08	2.39412	up	--	--	--
	Ⅰ_3	BnaC01g36080D	--	--	--	--	--	--	0.000548514	1.9669	up
	Ⅰ_2	BnaC01g36140D	0.000302627	1.69502	up	0.388353	0.410444	normal	--	--	--
	Ⅰ_3	BnaC01g36600D	--	--	--	4.49408e-92	5.25104	up	9.26018e-124	5.41207	up
up-R. in T.	Ⅰ_2	BnaC01g36660D	1.15643e-102	4.80512	up	1.02543e-127	5.53102	up	1.17802e-27	3.06922	up
	Ⅰ_3	BnaC01g36670D	--	--	--	8.70282e-16	5.26699	up	--	--	--
up-R. in T.	Ⅰ_3	BnaC01g36720D	2.94497e-36	4.16556	up	4.86139e-69	4.13355	up	1.73303e-84	4.47922	up
up-R. in T.	Ⅰ_3	BnaC01g36730D	3.81832e-08	3.22522	up	7.00878e-28	4.16384	up	5.17623e-56	3.98716	up
	Ⅰ_3	BnaC01g36900D	--	--	--	8.74435e-14	Inf	up	--	--	--
up-R. in T.	Ⅰ_3	BnaC01g36940D	1.80154e-274	3.60598	up	2.23651e-87	2.4644	up	4.73579e-152	3.40382	up
up-R. in T.	Ⅰ_2	BnaC01g36990D	3.8607e-19	6.24697	up	7.80522e-14	6.65743	up	1.72409e-16	4.08892	up
up-R. in T.	Ⅰ_3	BnaC01g37010D	7.31265e-34	5.80671	up	6.41164e-41	5.59357	up	7.03244e-162	6.1559	up
up-R. in T.	Ⅰ_2	BnaC01g37100D	2.9021e-36	2.79475	up	3.05739e-48	3.20739	up	3.99052e-10	1.90049	up
up-R. in T.	Ⅰ_3	BnaC01g37170D	2.07175e-25	Inf	up	2.2811e-97	Inf	up	2.66421e-142	Inf	up
up-R. in T.	Ⅰ_3	BnaC01g37180D	2.21287e-207	10.93	up	0	14.7799	up	0	13.671	up
	Ⅰ_3	BnaC01g37220D	--	--	--	4.12935e-15	Inf	up	4.89677e-17	5.18241	up
up-R. in T.	Ⅰ_3	BnaC01g37230D	3.07273e-71	4.77674	up	7.44998e-142	5.66222	up	2.27884e-239	6.16551	up
	Ⅰ_3	BnaC01g37270D	1.81238e-05	0.895031	normal	2.14169e-24	1.91001	up	3.64301e-33	2.60063	up
	Ⅰ_2	BnaC01g37430D	8.47001e-10	3.46552	up	--	--	--	--	--	--
up-R. in T.	Ⅰ_3	BnaC01g37450D	5.09625e-14	Inf	up	5.08473e-289	8.09007	up	0	8.96987	up
	Ⅰ_3	BnaC01g37490D	0.00610765	0.852123	normal	1.20396e-10	1.89947	up	2.56084e-28	2.52403	up
up-R. in T.	Ⅰ_2	BnaC01g37530D	6.93939e-129	Inf	up	9.01652e-62	Inf	up	1.92628e-71	8.58643	up
	Ⅰ_2	BnaC01g37590D	1.71294e-07	2.45813	up	0.568052	0.414055	normal	3.39076e-06	1.7242	up
up-R. in T.	Ⅰ_3	BnaC01g37760D	4.27526e-155	Inf	up	2.01086e-257	12.0335	up	0	12.2122	up
up-R. in T.	Ⅰ_2	BnaC01g37880D	4.83459e-33	5.86747	up	8.14565e-30	Inf	up	6.93712e-23	Inf	up
	Ⅰ_2	BnaC01g37990D	2.46935e-26	Inf	up	1.29397e-12	Inf	up	--	--	--
	Ⅰ_3	BnaC01g38010D	1.22984e-12	Inf	up	7.97456e-10	Inf	up	--	--	--
	Ⅰ_2	BnaC01g38020D	1.14683e-17	Inf	up	--	--	--	--	--	--
	Ⅰ_2	BnaC01g38590D	7.07963e-07	3.32494	up	--	--	--	--	--	--
up-R. in T.	Ⅰ_2	BnaC01g38600D	2.89211e-37	4.26018	up	1.32004e-12	3.176	up	5.32491e-05	1.92435	up
	Ⅰ_3	BnaC01g38610D	0.101761	1.00285	normal	3.23715e-61	4.95257	up	1.16196e-27	5.19338	up
	Ⅰ_3	BnaC01g38700D	0.509542	0.259716	normal	0.000855305	0.924993	normal	1.16847e-24	2.10106	up
up-R. in T.	Ⅰ_3	BnaC01g38930D	6.80343e-34	Inf	up	1.92482e-19	Inf	up	6.66878e-56	Inf	up
	Ⅰ_2	BnaC01g38960D	6.20013e-17	1.71291	up	0.831329	0.0755317	normal	0.561189	0.149117	normal
	Ⅰ_2	BnaC01g39220D	3.33716e-07	2.64908	up	3.41105e-06	2.58807	up	--	--	--
	Ⅰ_3	BnaC01g39300D	0.0192212	0.85538	normal	5.06595e-11	1.63544	up	0.92395	0.0475959	normal
	Ⅰ_2	BnaC01g39520D	0.0076974	1.59657	up	--	--	--	--	--	--
	Ⅰ_2	BnaC01g39690D	8.06346e-07	1.04482	up	0.130122	0.332456	normal	8.89038e-07	-1.11623	down
	Ⅰ_2	BnaC01g39900D	4.01717e-05	2.00374	up	--	--	--	--	--	--
	Ⅰ_2	BnaC01g39910D	4.13343e-19	3.12802	up	--	--	--	--	--	--
up-R. in T.	Ⅰ_3	BnaC01g40140D	4.47115e-205	Inf	up	4.52759e-73	5.97435	up	9.54811e-114	6.28672	up
up-R. in T.	Ⅰ_3	BnaC01g40250D	2.57291e-50	3.18744	up	6.43096e-94	3.50116	up	5.75644e-105	3.50788	up
up-R. in T.	Ⅰ_2	BnaC01g40280D	2.27357e-34	Inf	up	1.37994e-06	4.54934	up	2.13709e-14	3.72395	up
up-R. in T.	Ⅰ_2	BnaC01g40810D	3.97788e-41	4.75854	up	3.24643e-31	4.57811	up	2.06054e-11	3.12254	up
	Ⅰ_2	BnaC01g40920D	6.87354e-07	2.79485	up	--	--	--	--	--	--
	Ⅰ_2	BnaC01g41570D	0.58779	-0.140315	normal	2.03309e-11	-1.82638	down	0.370134	-0.464302	normal
	Ⅰ_2	BnaC01g41700D	2.71925e-26	2.64693	up	2.00093e-05	1.80907	up	0.847928	-0.121373	normal
up-R. in T.	Ⅰ_2	BnaC01g41710D	7.74179e-13	2.37854	up	0.00499609	1.31748	up	0.000267138	1.9202	up
	Ⅰ_2	BnaC01g42990D	6.66827e-24	2.51093	up	0.000568374	0.884674	normal	4.08962e-05	1.54926	up
	Ⅰ_3	BnaC01g43040D	0.642136	-0.141542	normal	5.00945e-10	1.19105	up	4.40661e-12	1.35655	up
	Ⅰ_2	BnaC01g43200D	7.29552e-06	1.80084	up	0.00810461	1.21004	up	0.315288	-0.411668	normal
	Ⅰ_3	BnaC01g43670D	--	--	--	6.42511e-06	2.26998	up	0.000335111	1.80413	up
	Ⅰ_2	BnaC01g44220D	1.1373e-06	1.15999	up	0.782372	-0.143959	normal	0.372651	-0.246801	normal
	Ⅰ_3	BnaC01g44330D	--	--	--	8.1744e-35	4.79773	up	4.48712e-23	4.46121	up
	Ⅰ_2	BnaC01g44410D	0.000170769	1.19305	up	3.78241e-05	1.17391	up	0.228011	0.531748	normal
	Ⅰ_2	BnaC01g44590D	7.93263e-12	2.02448	up	0.00480427	0.998206	normal	0.000957915	1.28467	up
	Ⅰ_3	BnaC01g44970D	--	--	--	--	--	--	6.99313e-05	1.85088	up
up-R. in T.	Ⅰ_3	BnaC02g00190D	6.10039e-32	Inf	up	3.99668e-19	Inf	up	1.98887e-51	Inf	up
	Ⅰ_2	BnaC02g00470D	0.0217479	1.46931	normal	--	--	--	0.00336006	1.89728	up
	Ⅰ_2	BnaC02g00940D	0.189201	-0.611091	normal	0.651431	-0.266152	normal	0.00429006	-1.52183	down
	Ⅰ_3	BnaC02g00990D	0.886696	0.163888	normal	0.0122261	1.2873	normal	1.15983e-12	2.43507	up
up-R. in T.	Ⅰ_3	BnaC02g01460D	0.00210177	1.25692	up	2.63267e-07	1.58665	up	0.000154363	1.57465	up
up-R. in T.	Ⅰ_3	BnaC02g01520D	4.17731e-19	Inf	up	4.26006e-41	Inf	up	6.14031e-54	Inf	up
	Ⅰ_3	BnaC02g01650D	--	--	--	2.89203e-11	4.87818	up	7.02391e-16	6.14915	up
	Ⅰ_3	BnaC02g01660D	--	--	--	5.13864e-20	Inf	up	--	--	--
	Ⅰ_2	BnaC02g01960D	8.70802e-29	5.98849	up	1.13764e-17	6.29675	up	--	--	--
	Ⅰ_3	BnaC02g03490D	0.482695	0.0891263	normal	1.61341e-37	2.0775	up	0.00439281	0.365255	normal
	Ⅰ_3	BnaC02g03980D	--	--	--	6.98326e-37	7.42186	up	9.65837e-67	6.62892	up
	Ⅰ_2	BnaC02g04260D	1.63306e-11	Inf	up	--	--	--	--	--	--
	Ⅰ_2	BnaC02g04790D	3.65269e-16	Inf	up	--	--	--	--	--	--
	Ⅰ_3	BnaC02g05020D	0.940675	0.0137804	normal	3.87721e-14	1.34966	up	6.43363e-10	1.13509	up
up-R. in T.	Ⅰ_2	BnaC02g05870D	9.41725e-35	4.28678	up	1.35384e-25	4.07409	up	2.44277e-22	5.07603	up
	Ⅰ_3	BnaC02g05930D	--	--	--	2.38134e-25	Inf	up	--	--	--
	Ⅰ_2	BnaC02g06570D	3.10849e-11	2.93992	up	1.45791e-38	Inf	up	--	--	--
	Ⅰ_2	BnaC02g06630D	2.34066e-08	4.12715	up	--	--	--	--	--	--
	Ⅰ_2	BnaC02g06750D	2.51218e-24	Inf	up	--	--	--	--	--	--
	Ⅰ_2	BnaC02g06940D	2.82004e-16	Inf	up	3.40687e-11	Inf	up	--	--	--
	Ⅰ_2	BnaC02g07030D	3.28983e-23	Inf	up	--	--	--	--	--	--
up-R. in T.	Ⅰ_3	BnaC02g07040D	3.48947e-05	1.53155	up	5.36414e-37	2.18735	up	1.99256e-49	1.79587	up
up-R. in T.	Ⅰ_2	BnaC02g07120D	3.38217e-51	Inf	up	1.56272e-21	Inf	up	1.46482e-20	Inf	up
	Ⅰ_3	BnaC02g07470D	0.00694673	1.43517	up	--	--	--	2.43897e-09	1.99467	up
	Ⅰ_3	BnaC02g07910D	--	--	--	1.66859e-16	5.05804	up	9.5958e-23	6.38313	up
	Ⅰ_3	BnaC02g08030D	--	--	--	2.27125e-19	Inf	up	2.29211e-20	Inf	up
	Ⅰ_2	BnaC02g08250D	5.38001e-49	Inf	up	2.37606e-19	Inf	up	--	--	--
up-R. in T.	Ⅰ_3	BnaC02g08290D	1.95138e-12	Inf	up	1.26877e-23	Inf	up	8.71861e-24	Inf	up
up-R. in T.	Ⅰ_2	BnaC02g08540D	1.18519e-78	Inf	up	4.25733e-66	8.5142	up	3.16439e-28	Inf	up
up-R. in T.	Ⅰ_3	BnaC02g09090D	1.2717e-24	6.43376	up	4.14912e-56	Inf	up	8.86184e-36	Inf	up
	Ⅰ_2	BnaC02g09420D	3.14054e-17	Inf	up	4.30237e-21	Inf	up	--	--	--
up-R. in T.	Ⅰ_2	BnaC02g11560D	1.37326e-92	3.70945	up	3.11474e-12	2.61454	up	2.19104e-51	3.63704	up
	Ⅰ_2	BnaC02g11640D	2.46356e-12	Inf	up	--	--	--	--	--	--
	Ⅰ_2	BnaC02g13210D	3.60916e-05	1.76802	up	--	--	--	0.451695	-0.427226	normal
	Ⅰ_2	BnaC02g15200D	0.00328744	-0.921756	normal	0.310216	-0.39906	normal	5.41316e-10	-1.88781	down
	Ⅰ_2	BnaC02g16310D	0.00839268	-0.702949	normal	0.82613	-0.0883391	normal	0.00091925	-1.00046	down
	Ⅰ_2	BnaC02g16360D	0.308101	-0.454565	normal	0.215547	-0.519027	normal	3.03443e-06	-1.85328	down
	Ⅰ_2	BnaC02g16410D	3.95426e-09	-0.713317	normal	0.00560573	-0.370164	normal	1.1023e-14	-1.02978	down
up-R. in T.	Ⅰ_2	BnaC02g16480D	7.84339e-102	4.60747	up	5.69143e-90	3.99989	up	1.14003e-31	3.21453	up
	Ⅰ_2	BnaC02g16720D	0.000430537	0.633556	normal	1.32413e-15	-1.37939	down	0.97871	0.00128859	normal
	Ⅰ_3	BnaC02g17060D	--	--	--	9.08842e-06	2.31383	up	4.80961e-11	3.37454	up
	Ⅰ_2	BnaC02g19720D	2.44187e-08	2.41255	up	0.18759	0.751172	normal	--	--	--
up-R. in T.	Ⅰ_3	BnaC02g19960D	2.93643e-63	5.56646	up	5.98741e-101	7.27242	up	2.97089e-125	6.46698	up
	Ⅰ_2	BnaC02g19980D	5.88089e-09	2.7586	up	4.55653e-12	2.90907	up	--	--	--
	Ⅰ_3	BnaC02g20460D	--	--	--	--	--	--	6.02351e-33	Inf	up
	Ⅰ_2	BnaC02g21290D	1.41997e-13	4.55624	up	--	--	--	--	--	--
	Ⅰ_2	BnaC02g22620D	2.03626e-09	2.51058	up	5.72283e-10	2.93711	up	--	--	--
	Ⅰ_2	BnaC02g22730D	1.06572e-21	Inf	up	1.16146e-19	4.43566	up	--	--	--
	Ⅰ_2	BnaC02g23240D	0.000173016	1.97713	up	--	--	--	--	--	--
up-R. in T.	Ⅰ_3	BnaC02g23440D	7.25207e-14	1.27766	up	1.40357e-12	1.15989	up	1.75942e-63	2.38651	up
	Ⅰ_2	BnaC02g23550D	0.680156	0.202582	normal	0.0034752	1.00045	up	0.0568578	-1.35206	normal
	Ⅰ_2	BnaC02g24920D	0.00507548	0.862428	normal	0.681809	-0.165173	normal	2.60669e-08	-1.68647	down
	Ⅰ_2	BnaC02g27290D	0.419846	-0.259193	normal	0.590806	-0.154962	normal	2.78491e-08	-1.16879	down
	Ⅰ_3	BnaC02g27540D	--	--	--	--	--	--	2.33743e-05	1.99295	up
	Ⅰ_2	BnaC02g29300D	0.459811	0.3259	normal	3.34942e-05	1.36109	up	1	-0.0216086	normal
	Ⅰ_2	BnaC02g29350D	0.537516	0.161933	normal	0.00437705	-0.505604	normal	2.33473e-10	-1.33718	down
	Ⅰ_3	BnaC02g29610D	0.00183787	-0.588733	normal	0.633775	0.104109	normal	2.18952e-22	1.23036	up
	Ⅰ_2	BnaC02g30540D	5.8312e-09	3.1502	up	3.94216e-45	5.58758	up	--	--	--
[truncated: 11,038 more rows]

## Sheet: Table S5
Table S5 Target pathways and annotated DEGs
target pathways	Description	geneID
Carbohydrate metabolism	Glycolytic process	BnaA01g01700D;BnaA01g07610D;BnaA03g55850D;BnaA04g06420D;BnaA04g09570D;BnaA04g14130D;BnaA04g14320D;BnaA04g17910D;BnaA05g05220D;BnaA06g05150D;BnaA06g08600D;BnaA07g02080D;BnaA07g15940D;BnaA07g33900D;BnaA07g34490D;BnaA08g14990D;BnaA08g24180D;BnaA09g29090D;BnaA09g33250D;BnaA09g42580D;BnaA09g46780D;BnaA09g51510D;BnaA10g26640D;BnaA10g27070D;BnaC01g02790D;BnaC01g27600D;BnaC01g38270D;BnaC01g40210D;BnaC02g…
Carbohydrate metabolism	Starch biosynthetic process	BnaA01g03860D;BnaA01g28110D;BnaA02g01830D;BnaA02g12010D;BnaA02g34770D;BnaA03g24920D;BnaA03g55140D;BnaA04g03360D;BnaA04g04350D;BnaA05g12410D;BnaA05g21130D;BnaA05g23450D;BnaA06g01470D;BnaA06g16580D;BnaA07g00460D;BnaA07g22620D;BnaA07g33900D;BnaA08g04420D;BnaA09g15360D;BnaA09g20320D;BnaA09g32050D;BnaA09g45770D;BnaAnng29010D;BnaC01g38270D;BnaC01g41710D;BnaC02g05870D;BnaC02g07980D;BnaC02g16480D;BnaC03g…
Carbohydrate metabolism	Maltose metabolic process	BnaA01g03860D;BnaA02g01830D;BnaA03g24920D;BnaA03g55140D;BnaA04g03360D;BnaA04g04350D;BnaA05g12410D;BnaA05g21130D;BnaA06g01470D;BnaA07g22620D;BnaA07g33900D;BnaA08g04420D;BnaA09g15360D;BnaA09g20320D;BnaA09g32050D;BnaA09g45770D;BnaAnng29010D;BnaC01g38270D;BnaC01g41710D;BnaC02g05870D;BnaC02g07980D;BnaC03g12480D;BnaC03g37820D;BnaC04g34240D;BnaC04g38720D;BnaC05g10420D;BnaC05g45310D;BnaC05g48820D;BnaC07g…
Carbohydrate metabolism	Gluconeogenesis	BnaA03g55850D;BnaA04g06420D;BnaA04g14130D;BnaA04g17910D;BnaA05g05780D;BnaA06g05150D;BnaA06g08600D;BnaA07g02080D;BnaA07g34490D;BnaA08g14280D;BnaA08g14990D;BnaA09g29090D;BnaA09g33250D;BnaA09g42580D;BnaA10g26640D;BnaA10g27070D;BnaC01g27600D;BnaC01g40210D;BnaC01g40350D;BnaC02g00640D;BnaC02g01230D;BnaC02g04800D;BnaC03g18890D;BnaC03g56520D;BnaC04g11490D;BnaC04g41510D;BnaC05g47450D;BnaC07g37950D;BnaC09g…
Carbohydrate metabolism	Glucose catabolic process	BnaA03g00740D;BnaA03g04420D;BnaA03g28810D;BnaA04g21520D;BnaA04g25520D;BnaA05g05780D;BnaA05g19180D;BnaA05g26590D;BnaA05g28440D;BnaA09g32400D;BnaC01g38560D;BnaC01g38640D;BnaC01g38650D;BnaC02g01940D;BnaC02g06710D;BnaC03g00710D;BnaC03g35240D;BnaC04g20360D;BnaC04g36250D;BnaC05g47010D;BnaC05g48600D;BnaC05g48790D;BnaC09g06120D;BnaCnng05920D;BnaCnng29110D
Carbohydrate metabolism	Glycine catabolic process	BnaA02g23180D;BnaA04g17910D;BnaA07g00460D;BnaA08g12780D;BnaA09g20320D;BnaA09g47510D;BnaA10g22420D;BnaC01g37010D;BnaC01g40820D;BnaC04g41510D;BnaC05g47040D;BnaC07g39360D;BnaC09g06710D;BnaC09g10110D;BnaC09g46980D;BnaC09g50930D
Carbohydrate metabolism	Glycine decarboxylation via glycine cleavage system	BnaA01g00170D;BnaA01g03860D;BnaA08g15890D;BnaC01g01090D;BnaC03g61150D;Brassica_napus_newGene_17616
Carbohydrate metabolism	Galactose metabolism	BnaA01g07610D;BnaA03g55140D;BnaA09g42580D;BnaAnng06130D;BnaC01g37450D;BnaC02g36920D;BnaC03g47350D;BnaC06g03650D;BnaC08g28500D;BnaCnng53900D;BnaCnng63310D;Brassica_napus_newGene_11920
Carbohydrate metabolism	Carbon metabolism	BnaA01g00170D;BnaA01g01700D;BnaA01g03860D;BnaA01g07610D;BnaA01g29410D;BnaA02g19770D;BnaA03g00820D;BnaA04g03360D;BnaA04g04350D;BnaA04g27920D;BnaA05g25050D;BnaA06g08600D;BnaA06g30370D;BnaA07g10020D;BnaA07g15940D;BnaA07g23560D;BnaA07g24840D;BnaA07g33900D;BnaA07g35670D;BnaA08g06130D;BnaA08g15890D;BnaA09g04900D;BnaA09g42580D;BnaA09g46780D;BnaA09g47510D;BnaA09g51510D;BnaA09g54020D;BnaA10g10890D;BnaA10g…
Carbohydrate metabolism	Pentose phosphate pathway	BnaA01g07610D;BnaA03g55140D;BnaA04g04350D;BnaA09g04900D;BnaA09g42580D;BnaC02g36920D;BnaC03g47350D;BnaC05g47040D;BnaC09g01420D;BnaC09g04440D;BnaC09g09150D;BnaCnng06870D;Brassica_napus_newGene_12762;Brassica_napus_newGene_14926
Carbohydrate metabolism	Glyoxylate and dicarboxylate metabolism	BnaA01g00170D;BnaA01g01700D;BnaA01g03860D;BnaA01g29410D;BnaA02g19770D;BnaA04g27920D;BnaA05g25050D;BnaA06g08600D;BnaA06g30370D;BnaA07g10020D;BnaA07g23560D;BnaA07g24840D;BnaA07g35670D;BnaA08g06130D;BnaA08g15890D;BnaA09g47510D;BnaA10g22420D;BnaA10g26060D;BnaAnng22050D;BnaAnng36210D;BnaC01g01090D;BnaC01g02790D;BnaC01g03420D;BnaC01g36940D;BnaC01g37200D;BnaC01g41710D;BnaC03g38300D;BnaC03g61150D;BnaC03g…
Carbohydrate metabolism	Citrate cycle (TCA cycle)	BnaA01g01700D;BnaA03g00820D;BnaA06g08600D;BnaA09g51510D;BnaA10g22420D;BnaAnng02240D;BnaAnng12720D;BnaC01g02790D;BnaC02g01230D;BnaC09g02690D;BnaC09g07800D;BnaC09g46980D;BnaCnng06880D;BnaCnng28160D;BnaCnng66820D
Carbohydrate metabolism	Terpenoid backbone biosynthesis	BnaA01g02780D;BnaA02g21620D;BnaA06g30370D;BnaA07g01750D;BnaA07g39140D;BnaA09g11790D;BnaA10g21120D;BnaA10g29560D;BnaC09g03160D;BnaC09g50930D;BnaCnng05930D
Photosynthetic processes	Photorespiration	BnaA01g00170D;BnaA02g19770D;BnaA02g34770D;BnaA03g55850D;BnaA04g06420D;BnaA04g27920D;BnaA06g05390D;BnaA07g02080D;BnaA07g10020D;BnaA07g35670D;BnaA08g15890D;BnaA08g16920D;BnaA09g52050D;BnaA10g20810D;BnaA10g25030D;BnaA10g26060D;BnaA10g26640D;BnaAnng14750D;BnaAnng22050D;BnaAnng36210D;BnaC01g01090D;BnaC01g41710D;BnaC02g00640D;BnaC02g01230D;BnaC03g36460D;BnaC03g60160D;BnaC03g61150D;BnaC05g15970D;BnaC05g…
Photosynthetic processes	Photosystem II assembly	BnaA01g08260D;BnaA02g17230D;BnaA02g22550D;BnaA03g24920D;BnaA03g31340D;BnaA04g03360D;BnaA04g04350D;BnaA06g05390D;BnaA07g24840D;BnaA08g04420D;BnaA08g27510D;BnaA09g20320D;BnaA09g46780D;BnaA09g54020D;BnaA10g22420D;BnaAnng12920D;BnaAnng14750D;BnaAnng29010D;BnaAnng34360D;BnaC01g09810D;BnaC02g07980D;BnaC03g12480D;BnaC04g34240D;BnaC04g49070D;BnaC05g03150D;BnaC05g48850D;BnaC07g14870D;BnaC07g37680D;BnaC08g…
Photosynthetic processes	Carotenoid biosynthetic process	BnaA02g12010D;BnaA04g04350D;BnaA04g21190D;BnaA05g28540D;BnaA06g05390D;BnaA06g16580D;BnaA07g01750D;BnaA07g35850D;BnaA08g12780D;BnaA09g00880D;BnaA09g11790D;BnaA09g15360D;BnaA09g17750D;BnaA09g32370D;BnaA09g47510D;BnaA10g16310D;BnaA10g22420D;BnaA10g26060D;BnaC02g01750D;BnaC02g07120D;BnaC02g16480D;BnaC03g12480D;BnaC04g02020D;BnaC05g46990D;BnaC05g48850D;BnaC07g26160D;BnaC07g27010D;BnaC09g15740D;BnaC09g…
Photosynthetic processes	Response to red light	BnaA03g24920D;BnaA04g04350D;BnaA06g05390D;BnaA06g17600D;BnaA06g31910D;BnaA07g16530D;BnaA07g19320D;BnaA07g20510D;BnaA07g24840D;BnaA08g22200D;BnaA09g11790D;BnaA09g34720D;BnaA09g48160D;BnaA09g54020D;BnaA10g26060D;BnaAnng29010D;BnaAnng40550D;BnaC02g01060D;BnaC02g25420D;BnaC07g37680D;BnaC07g39360D;BnaC08g18620D;BnaC08g32210D;BnaC09g02710D;BnaC09g04380D;BnaC09g04550D;BnaC09g07550D;BnaCnng05840D;BnaCnng…
Photosynthetic processes	Photosynthesis, light reaction	BnaA01g00170D;BnaA02g32880D;BnaA03g01120D;BnaA04g24360D;BnaA04g29010D;BnaA05g00100D;BnaA05g33810D;BnaA06g16580D;BnaA06g31170D;BnaA08g15890D;BnaA08g19670D;BnaA09g00880D;BnaA10g23080D;BnaA10g26060D;BnaAnng32590D;BnaC01g01090D;BnaC01g38270D;BnaC02g01240D;BnaC03g21800D;BnaC03g29580D;BnaC03g37820D;BnaC03g61150D;BnaC05g47040D;BnaC05g48870D;BnaC07g28420D;BnaCnng09500D
Photosynthetic processes	Response to far red light	BnaA03g24920D;BnaA04g04350D;BnaA06g05390D;BnaA06g17600D;BnaA06g31910D;BnaA07g16530D;BnaA07g19320D;BnaA07g20510D;BnaA07g24840D;BnaA08g22200D;BnaA09g11790D;BnaA09g34720D;BnaA09g54020D;BnaA10g26060D;BnaAnng29010D;BnaAnng40550D;BnaC02g01060D;BnaC02g25420D;BnaC07g37680D;BnaC07g39360D;BnaC08g18620D;BnaC08g32210D;BnaC09g04380D;BnaC09g04550D;BnaCnng05840D;BnaCnng62800D
Photosynthetic processes	Chlorophyll biosynthetic process	BnaA01g03860D;BnaA03g02320D;BnaA03g47110D;BnaA04g04350D;BnaA04g29010D;BnaA06g05390D;BnaA08g06730D;BnaA08g12780D;BnaA09g00880D;BnaA09g11790D;BnaA09g17750D;BnaA09g20320D;BnaA10g16310D;BnaA10g22420D;BnaA10g23080D;BnaC02g01060D;BnaC02g01240D;BnaC02g07120D;BnaC05g48850D;BnaC07g39280D;BnaC09g02870D;BnaC09g05970D;BnaC09g06710D;BnaC09g46980D;BnaC09g50930D;BnaCnng05930D
Photosynthetic processes	Chloroplast relocation	BnaA02g12010D;BnaA02g22550D;BnaA03g24920D;BnaA03g31340D;BnaA04g04350D;BnaA04g21190D;BnaA06g05390D;BnaA06g17600D;BnaA09g12210D;BnaA09g15360D;BnaA09g32370D;BnaA09g54020D;BnaA10g22420D;BnaA10g26060D;BnaAnng29010D;BnaC02g01060D;BnaC02g01750D;BnaC02g16480D;BnaC05g48850D;BnaC07g37680D;BnaC09g02870D;BnaC09g07990D;BnaC09g46980D;BnaCnng09300D
Photosynthetic processes	Response to blue light	BnaA03g24920D;BnaA04g04350D;BnaA06g05390D;BnaA06g17600D;BnaA06g31910D;BnaA07g16530D;BnaA07g19320D;BnaA07g20510D;BnaA07g24840D;BnaA08g22200D;BnaA09g11790D;BnaA09g34720D;BnaA09g54020D;BnaA10g26060D;BnaAnng29010D;BnaAnng40550D;BnaC02g01060D;BnaC02g25420D;BnaC05g48840D;BnaC07g37680D;BnaC08g18620D;BnaC08g32210D;BnaCnng62800D
Photosynthetic processes	Photosynthesis	BnaA01g01700D;BnaA02g12010D;BnaA03g28320D;BnaA03g47110D;BnaA06g17600D;BnaA06g37650D;BnaA07g06900D;BnaA07g39140D;BnaAnng41210D;BnaC01g02790D;BnaC01g40620D;BnaC02g01060D;BnaC02g16480D;BnaC03g18930D;BnaC05g48140D;BnaC07g39280D;BnaC09g18950D
Photosynthetic processes	PSII associated light-harvesting complex II catabolic process	BnaA01g03860D;BnaA03g01520D;BnaA03g24920D;BnaA07g24840D;BnaA09g48220D;BnaA10g22420D;BnaAnng29010D;BnaC07g37680D;BnaC09g46980D;BnaCnng37900D
Photosynthetic processes	Chloroplast	BnaA01g03840D;BnaA01g11840D;BnaA01g25330D;BnaA01g28630D;BnaA02g01830D;BnaA02g02910D;BnaA02g06860D;BnaA02g06990D;BnaA02g07330D;BnaA02g07600D;BnaA02g11080D;BnaA02g12010D;BnaA02g12250D;BnaA02g13370D;BnaA02g13400D;BnaA02g15140D;BnaA02g16460D;BnaA02g19940D;BnaA02g21380D;BnaA02g23580D;BnaA02g25010D;BnaA02g26620D;BnaA02g27890D;BnaA02g32880D;BnaA03g00820D;BnaA03g00900D;BnaA03g01520D;BnaA03g02970D;BnaA03g…
Photosynthetic processes	Chloroplast stroma	BnaA01g00170D;BnaA01g02780D;BnaA01g03860D;BnaA01g08260D;BnaA01g11300D;BnaA01g14450D;BnaA01g17940D;BnaA01g29410D;BnaA02g02080D;BnaA02g17230D;BnaA02g19770D;BnaA03g04690D;BnaA03g28320D;BnaA03g31340D;BnaA03g48830D;BnaA03g55140D;BnaA03g56650D;BnaA03g57920D;BnaA04g03360D;BnaA04g04350D;BnaA04g05100D;BnaA04g14130D;BnaA04g17910D;BnaA04g21470D;BnaA04g25520D;BnaA04g29010D;BnaA05g12410D;BnaA05g25050D;BnaA05g…
Photosynthetic processes	Chloroplast envelope	BnaA01g03860D;BnaA01g14450D;BnaA02g02080D;BnaA02g12820D;BnaA02g19770D;BnaA02g23180D;BnaA02g31470D;BnaA02g34130D;BnaA03g00350D;BnaA03g01120D;BnaA03g02940D;BnaA03g47110D;BnaA03g48830D;BnaA03g55140D;BnaA03g56650D;BnaA04g03360D;BnaA04g05100D;BnaA04g09230D;BnaA04g20160D;BnaA04g24670D;BnaA05g09400D;BnaA05g27490D;BnaA05g33810D;BnaA06g05390D;BnaA06g09110D;BnaA06g16580D;BnaA06g17600D;BnaA06g31830D;BnaA06g…
Photosynthetic processes	Chloroplast thylakoid membrane	BnaA01g08260D;BnaA01g19110D;BnaA01g28110D;BnaA02g23180D;BnaA02g25020D;BnaA03g01120D;BnaA03g02320D;BnaA03g24920D;BnaA03g47110D;BnaA03g60230D;BnaA04g15780D;BnaA04g20160D;BnaA04g24360D;BnaA05g09400D;BnaA05g12390D;BnaA05g23450D;BnaA05g33810D;BnaA06g17600D;BnaA06g19120D;BnaA06g31830D;BnaA06g31910D;BnaA07g02920D;BnaA07g06900D;BnaA07g15680D;BnaA07g16530D;BnaA07g20510D;BnaA07g35850D;BnaA09g00150D;BnaA09g…
Photosynthetic processes	Chloroplast thylakoid	BnaA01g00170D;BnaA01g03860D;BnaA02g34130D;BnaA08g15890D;BnaA09g11220D;BnaA09g15360D;BnaA09g20370D;BnaA09g47510D;BnaA10g01010D;BnaA10g16310D;BnaC01g01090D;BnaC03g61150D;BnaC09g01350D;BnaC09g04350D;BnaC09g06300D;BnaC09g20520D;BnaCnng05900D;Brassica_napus_newGene_17616
Photosynthetic processes	Chloroplast photosystem II	BnaA08g27510D;BnaA09g45770D;BnaC05g10420D;BnaC05g48820D;BnaC09g07990D;BnaCnng05610D
Photosynthetic processes	Chloroplast thylakoid lumen	BnaA08g27510D;BnaA09g00880D;BnaA09g17750D;BnaA09g45770D;BnaAnng16570D;BnaC04g36110D;BnaC04g49070D;BnaC05g10420D;BnaC05g48820D;BnaC05g48850D;BnaC09g02040D;BnaC09g06210D;BnaC09g06330D;BnaC09g07990D;BnaCnng05610D;Brassica_napus_newGene_15232
Photosynthetic processes	Light-harvesting complex	BnaA03g60230D;BnaA05g09400D;BnaA06g31910D;BnaA07g16530D;BnaA08g22200D;BnaA09g34720D;BnaC08g04860D;BnaC08g18620D
Photosynthetic processes	Porphyrin and chlorophyll metabolism	BnaA03g01520D;BnaA03g47110D;BnaA06g13830D;BnaA09g32370D;BnaA10g01010D;BnaA10g16310D;BnaA10g23080D;BnaC02g01240D;BnaC05g38600D;BnaC07g28900D;BnaC07g39280D;BnaC09g03560D;BnaC09g05970D
Photosynthetic processes	Photosynthesis	BnaA01g08260D;BnaA07g06900D;BnaA07g20510D;BnaA08g04420D;BnaA08g27510D;BnaA09g20320D;BnaA09g26030D;BnaA09g45770D;BnaAnng14750D;BnaAnng40550D;BnaC01g09810D;BnaC02g25420D;BnaC03g18930D;BnaC03g70700D;BnaC05g10420D;BnaC05g48820D;BnaC07g14870D;BnaC09g06210D;BnaC09g07990D;BnaC09g08190D;BnaCnng05610D
Photosynthetic processes	Carbon fixation in photosynthetic organisms	BnaA04g03360D;BnaA04g04350D;BnaA04g27920D;BnaA06g08600D;BnaA07g10020D;BnaA09g46780D;BnaA09g54020D;BnaA10g22420D;BnaAnng22050D;BnaAnng36210D;BnaC01g38270D;BnaC01g40210D;BnaC02g07980D;BnaC03g37820D;BnaC05g47040D;BnaC05g47450D;BnaC06g43710D;BnaC07g13140D;BnaC08g37860D;BnaC09g08590D;BnaC09g46980D;BnaCnng55860D
Photosynthetic processes	Photosynthesis - antenna proteins	BnaA03g60230D;BnaA05g09400D;BnaA06g31910D;BnaA07g16530D;BnaA08g22200D;BnaA09g34720D;BnaC08g04860D;BnaC08g18620D
ROS regulating	Peroxisome	BnaA01g14450D;BnaA01g29410D;BnaA03g22610D;BnaA03g28270D;BnaA03g28570D;BnaA04g19180D;BnaA04g24670D;BnaA05g05620D;BnaA05g25050D;BnaA06g01790D;BnaA06g05150D;BnaA07g05490D;BnaA07g20920D;BnaC01g03420D;BnaC01g17020D;BnaC01g36940D;BnaC01g37200D;BnaC03g38300D;BnaC03g50360D;BnaC03g62120D;BnaC04g04410D;BnaC04g17200D;BnaC05g15970D;BnaC09g03160D;BnaC09g04910D;BnaC09g06780D;BnaC09g50920D;BnaCnng22360D
ROS regulating	Photosystem II oxygen evolving complex assembly	BnaA07g20510D;BnaAnng40550D;BnaC02g25420D
ROS regulating	Photosystem II oxygen evolving complex	BnaA01g08260D;BnaA07g20510D;BnaA09g45770D;BnaAnng40550D;BnaC01g09810D;BnaC02g25420D;BnaC05g10420D;BnaC05g48820D;BnaC09g07990D;BnaCnng05610D
ROS regulating	NAD(P)H dehydrogenase complex (plastoquinone)	BnaA01g28110D;BnaA02g15140D;BnaA05g23450D;BnaA07g28860D;BnaC03g12480D;BnaC03g61160D;BnaC04g34240D
ROS regulating	Nitrite reductase complex [NAD(P)H]	BnaA09g45770D;BnaC05g10420D;BnaC05g48820D;BnaCnng05610D
ROS regulating	Electron transporter, transferring electrons within the cyclic electron transport pathway of photosynthesis activity	BnaA09g45770D;BnaC05g10420D;BnaC05g48820D;BnaC09g08190D;BnaCnng05610D
Response to salt stress	Response to salt stress	BnaA01g01700D;BnaA01g19450D;BnaA02g22550D;BnaA02g28270D;BnaA02g31900D;BnaA02g34770D;BnaA03g04420D;BnaA03g06490D;BnaA03g22100D;BnaA03g30810D;BnaA03g42630D;BnaA03g55850D;BnaA04g06420D;BnaA04g09570D;BnaA04g14130D;BnaA04g14320D;BnaA04g17910D;BnaA05g05220D;BnaA05g05780D;BnaA06g01540D;BnaA06g08600D;BnaA07g02080D;BnaA07g10020D;BnaA07g33370D;BnaA07g34490D;BnaA08g14990D;BnaA08g24180D;BnaA09g19570D;BnaA09g…

## Sheet: Table S6
Table S6 Fifty-five DEGs overlapped on multiple pathways
#ID	Gene name	Homologous gene	S0			T0			S12			T12			S24			T24
			T4_FPKM	T5_FPKM	T6_FPKM	T1_FPKM	T2_FPKM	T3_FPKM	T10_FPKM	T11_FPKM	T12_FPKM	T7_FPKM	T8_FPKM	T9_FPKM	T16_FPKM	T17_FPKM	T18_FPKM	T13_FPKM	T14_FPKM	T15_FPKM	GO_annotation	GO_second_level_annotation	KEGG_annotation	KEGG_pathway_annotation
BnaC03g12480D	ndhN	AT5G58260	11.7923	15.9051	16.9791	51.797	55.2104	54.1137	14.3784	9.40889	13.6133	36.5866	41.1141	26.8091	8.64644	10.7234	8.10896	14.6106	18.0819	17.0156	Biological Process: maltose metabolic process (GO:0000023);; Biological Process: pentose-phosphate shunt (GO:0006098);; Cellular Component: chloroplast thylakoid membrane (GO:0009535);; Biological Process: defense response to fungus, incompatible interaction (GO:0009817);; Cellular Component: chloroplast envelope (GO:0009941);; Biological Process: photosystem II assembly (GO:0010207);; Biological…	biological process: metabolic process (GO:0008152);; biological process: cellular process (GO:0009987);; biological process: single-organism process (GO:0044699);; cellular component: cell (GO:0005623);; cellular component: membrane (GO:0016020);; cellular component: organelle (GO:0043226);; cellular component: organelle part (GO:0044422);; cellular component: cell part (GO:0044464);; biological …	--	--
BnaA01g28110D	PNSB3	AT3G16250	0.529319	0.677917	0.188467	9.45403	7.6977	7.65841	1.33222	1.24469	0.57337	3.59135	3.22804	4.08287	1.06289	0.673604	1.12491	1.68402	1.97462	2.42295	Biological Process: pentose-phosphate shunt (GO:0006098);; Molecular Function: electron carrier activity (GO:0009055);; Cellular Component: chloroplast thylakoid membrane (GO:0009535);; Biological Process: photosynthetic electron transport in photosystem I (GO:0009773);; Cellular Component: NAD(P)H dehydrogenase complex (plastoquinone) (GO:0010598);; Biological Process: starch biosynthetic proces…	biological process: metabolic process (GO:0008152);; biological process: cellular process (GO:0009987);; biological process: single-organism process (GO:0044699);; molecular function: electron carrier activity (GO:0009055);; cellular component: cell (GO:0005623);; cellular component: membrane (GO:0016020);; cellular component: organelle (GO:0043226);; cellular component: organelle part (GO:004442…	--	--
BnaA05g23450D	PNSB3	AT3G16250	0.258423	1.26761	1.09059	8.22001	6.46953	6.95911	0.217255	1.18803	0.559377	3.20007	7.09009	3.17482	1.78929	1.70713	0.952251	3.84467	4.02989	3.86406	Biological Process: pentose-phosphate shunt (GO:0006098);; Molecular Function: electron carrier activity (GO:0009055);; Cellular Component: chloroplast thylakoid membrane (GO:0009535);; Biological Process: photosynthetic electron transport in photosystem I (GO:0009773);; Cellular Component: NAD(P)H dehydrogenase complex (plastoquinone) (GO:0010598);; Biological Process: starch biosynthetic proces…	biological process: metabolic process (GO:0008152);; biological process: cellular process (GO:0009987);; biological process: single-organism process (GO:0044699);; molecular function: electron carrier activity (GO:0009055);; cellular component: cell (GO:0005623);; cellular component: membrane (GO:0016020);; cellular component: organelle (GO:0043226);; cellular component: organelle part (GO:004442…	--	--
BnaC04g34240D	CRR7	AT5G39210	0.327993	0.066047	0	29.0356	27.684	30.0757	0	0	0	9.48932	12.7559	15.119	0	0	0	13.002	15.2189	14.4485	Biological Process: maltose metabolic process (GO:0000023);; Cellular Component: nucleus (GO:0005634);; Cellular Component: chloroplast stroma (GO:0009570);; Biological Process: photosystem II assembly (GO:0010207);; Biological Process: NAD(P)H dehydrogenase complex assembly (GO:0010275);; Cellular Component: NAD(P)H dehydrogenase complex (plastoquinone) (GO:0010598);; Biological Process: mRNA mo…	biological process: metabolic process (GO:0008152);; biological process: cellular process (GO:0009987);; biological process: single-organism process (GO:0044699);; cellular component: cell (GO:0005623);; cellular component: organelle (GO:0043226);; cellular component: cell part (GO:0044464);; cellular component: organelle part (GO:0044422);; biological process: cellular component organization or …	--	--
BnaA08g24180D	-	AT1G13930	47.5518	12.1255	51.0888	161.791	225.124	325.122	13.3124	7.99334	9.16964	236.665	159.467	149.087	18.6874	19.0746	8.73637	44.5596	50.0375	50.6194	Cellular Component: plasma membrane (GO:0005886);; Biological Process: glycolytic process (GO:0006096);; Biological Process: water transport (GO:0006833);; Biological Process: hyperosmotic response (GO:0006972);; Biological Process: Golgi organization (GO:0007030);; Biological Process: response to temperature stimulus (GO:0009266);; Cellular Component: chloroplast stroma (GO:0009570);; Biological…	cellular component: cell (GO:0005623);; cellular component: membrane (GO:0016020);; cellular component: cell part (GO:0044464);; biological process: metabolic process (GO:0008152);; biological process: cellular process (GO:0009987);; biological process: single-organism process (GO:0044699);; biological process: localization (GO:0051179);; biological process: response to stimulus (GO:0050896);; bi…	--	--
BnaC03g56520D	-	AT1G13930	0.240822	0	0.793679	20.6262	20.8337	20.2695	0	0	0.567311	11.1247	12.7468	11.9533	0.050038	0.386906	0.359638	4.69584	4.27071	3.14979	Molecular Function: chromatin binding (GO:0003682);; Cellular Component: nucleus (GO:0005634);; Cellular Component: cytosol (GO:0005829);; Cellular Component: plasma membrane (GO:0005886);; Biological Process: gluconeogenesis (GO:0006094);; Biological Process: glycolytic process (GO:0006096);; Biological Process: chromatin assembly or disassembly (GO:0006333);; Biological Process: water transport…	molecular function: binding (GO:0005488);; cellular component: cell (GO:0005623);; cellular component: organelle (GO:0043226);; cellular component: cell part (GO:0044464);; cellular component: membrane (GO:0016020);; biological process: metabolic process (GO:0008152);; biological process: single-organism process (GO:0044699);; biological process: cellular process (GO:0009987);; biological process…	--	--
BnaA02g34770D	GAMMA CA3	AT5G66510	0.127905	0.044199	0	3.32557	4.07357	3.63572	0.069168	0.055358	0.054479	1.53842	1.92742	1.74245	0.036006	0	0.053246	0.788637	1.13451	1.17536	Molecular Function: carbonate dehydratase activity (GO:0004089);; Cellular Component: mitochondrial respiratory chain complex I (GO:0005747);; Biological Process: pentose-phosphate shunt (GO:0006098);; Biological Process: ubiquitin-dependent protein catabolic process (GO:0006511);; Biological Process: response to salt stress (GO:0009651);; Biological Process: photorespiration (GO:0009853);; Molec…	molecular function: catalytic activity (GO:0003824);; biological process: metabolic process (GO:0008152);; cellular component: cell (GO:0005623);; cellular component: membrane (GO:0016020);; cellular component: macromolecular complex (GO:0032991);; cellular component: organelle (GO:0043226);; cellular component: organelle part (GO:0044422);; cellular component: membrane part (GO:0044425);; cellul…	--	--
BnaA06g08600D	MDH2	AT5G43330	2.18891	3.42059	0.039264	16.1062	12.612	14.4968	4.28861	6.30239	2.2438	21.6273	22.1966	16.9596	0.45337	14.0717	13.1987	36.7794	36.5322	38.5468	Molecular Function: nucleotide binding (GO:0000166);; Cellular Component: nucleus (GO:0005634);; Cellular Component: vacuolar membrane (GO:0005774);; Cellular Component: Golgi apparatus (GO:0005794);; Cellular Component: cytosol (GO:0005829);; Cellular Component: plasma membrane (GO:0005886);; Biological Process: gluconeogenesis (GO:0006094);; Biological Process: glycolytic process (GO:0006096);;…	molecular function: binding (GO:0005488);; cellular component: cell (GO:0005623);; cellular component: organelle (GO:0043226);; cellular component: cell part (GO:0044464);; cellular component: membrane (GO:0016020);; cellular component: organelle part (GO:0044422);; biological process: metabolic process (GO:0008152);; biological process: single-organism process (GO:0044699);; biological process: …	K00025|1.11778e-157|bna:106366627|K00025 malate dehydrogenase [EC:1.1.1.37] | (RefSeq) malate dehydrogenase, cytoplasmic 1	Citrate cycle (TCA cycle) (ko00020);; Cysteine and methionine metabolism (ko00270);; Pyruvate metabolism (ko00620);; Glyoxylate and dicarboxylate metabolism (ko00630);; Carbon fixation in photosynthetic organisms (ko00710);; Carbon metabolism (ko01200)
BnaC09g08590D	NAD-ME1	AT2G13560	4.97491	2.87041	3.42075	66.0498	71.6366	69.5608	2.11049	1.94561	2.08488	50.36	49.4329	52.3595	1.33053	1.56617	2.10805	17.6244	17.9151	19.0178	Molecular Function: malate dehydrogenase (decarboxylating) (NAD+) activity (GO:0004471);; Molecular Function: ATP binding (GO:0005524);; Cellular Component: mitochondrion (GO:0005739);; Biological Process: glycolytic process (GO:0006096);; Biological Process: malate metabolic process (GO:0006108);; Biological Process: water transport (GO:0006833);; Biological Process: hyperosmotic response (GO:00…	molecular function: catalytic activity (GO:0003824);; biological process: metabolic process (GO:0008152);; biological process: single-organism process (GO:0044699);; molecular function: binding (GO:0005488);; cellular component: cell (GO:0005623);; cellular component: organelle (GO:0043226);; cellular component: cell part (GO:0044464);; biological process: cellular process (GO:0009987);; biologic…	K00028|0|bna:106410651|K00028 malate dehydrogenase (decarboxylating) [EC:1.1.1.39] | (RefSeq) NAD-dependent malic enzyme 1, mitochondrial-like	Pyruvate metabolism (ko00620);; Carbon fixation in photosynthetic organisms (ko00710);; Carbon metabolism (ko01200)
Brassica_napus_newGene_14926	-	-	0	0	0	2.04963	2.96124	3.11637	0	0	0	0.893919	1.55348	1.89158	0	0	0	1.22676	1.91734	0.90738	Molecular Function: phosphogluconate dehydrogenase (decarboxylating) activity (GO:0004616);; Molecular Function: protein binding (GO:0005515);; Cellular Component: cytosol (GO:0005829);; Molecular Function: phosphogluconate 2-dehydrogenase activity (GO:0008114);; Biological Process: pentose-phosphate shunt, oxidative branch (GO:0009051);; Cellular Component: chloroplast stroma (GO:0009570);; Biol…	molecular function: catalytic activity (GO:0003824);; biological process: metabolic process (GO:0008152);; biological process: single-organism process (GO:0044699);; molecular function: binding (GO:0005488);; cellular component: cell (GO:0005623);; cellular component: cell part (GO:0044464);; cellular component: organelle (GO:0043226);; cellular component: organelle part (GO:0044422);; biological…	K00033|1.76769e-19|brp:103838225|K00033 6-phosphogluconate dehydrogenase [EC:1.1.1.44 1.1.1.343] | (RefSeq) 6-phosphogluconate dehydrogenase, decarboxylating 1, chloroplastic	Pentose phosphate pathway (ko00030);; Glutathione metabolism (ko00480);; Carbon metabolism (ko01200)
BnaC05g47450D	GAPC1	AT3G04120	1.01795	0	0	13.7525	14.833	12.9567	0	0	0.135626	10.7197	11.0547	8.51901	0.533816	0	0	7.75168	9.34264	8.2082	Molecular Function: glyceraldehyde-3-phosphate dehydrogenase (NAD+) (phosphorylating) activity (GO:0004365);; Molecular Function: copper ion binding (GO:0005507);; Cellular Component: cell wall (GO:0005618);; Cellular Component: nucleolus (GO:0005730);; Cellular Component: mitochondrial envelope (GO:0005740);; Cellular Component: vacuolar membrane (GO:0005774);; Cellular Component: Golgi apparatu…	molecular function: catalytic activity (GO:0003824);; biological process: metabolic process (GO:0008152);; biological process: single-organism process (GO:0044699);; molecular function: binding (GO:0005488);; cellular component: cell (GO:0005623);; cellular component: cell part (GO:0044464);; cellular component: organelle (GO:0043226);; cellular component: organelle part (GO:0044422);; cellular c…	K00134|0|bna:106429798|K00134 glyceraldehyde 3-phosphate dehydrogenase [EC:1.2.1.12] | (RefSeq) glyceraldehyde-3-phosphate dehydrogenase, cytosolic-like	Glycolysis / Gluconeogenesis (ko00010);; Carbon fixation in photosynthetic organisms (ko00710);; Carbon metabolism (ko01200);; Biosynthesis of amino acids (ko01230)
BnaC01g40210D	GAPC-2	AT1G13440	0.370851	0.193916	0.135172	22.3891	23.2802	19.9139	0.177908	0.229649	0	22.9322	23.2869	25.3417	0.270894	0.323338	0.362692	10.2086	10.2192	11.1417	Molecular Function: glyceraldehyde-3-phosphate dehydrogenase (NAD+) (phosphorylating) activity (GO:0004365);; Molecular Function: copper ion binding (GO:0005507);; Cellular Component: cell wall (GO:0005618);; Cellular Component: nucleolus (GO:0005730);; Cellular Component: mitochondrion (GO:0005739);; Cellular Component: Golgi apparatus (GO:0005794);; Cellular Component: cytosol (GO:0005829);; Ce…	molecular function: catalytic activity (GO:0003824);; biological process: metabolic process (GO:0008152);; biological process: single-organism process (GO:0044699);; molecular function: binding (GO:0005488);; cellular component: cell (GO:0005623);; cellular component: cell part (GO:0044464);; cellular component: organelle (GO:0043226);; cellular component: organelle part (GO:0044422);; cellular c…	K00134|5.79269e-180|bna:106365675|K00134 glyceraldehyde 3-phosphate dehydrogenase [EC:1.2.1.12] | (RefSeq) GPD1; glyceraldehyde-3-phosphate dehydrogenase, cytosolic-like	Glycolysis / Gluconeogenesis (ko00010);; Carbon fixation in photosynthetic organisms (ko00710);; Carbon metabolism (ko01200);; Biosynthesis of amino acids (ko01230)
BnaA10g26060D	GLU1	AT5G04140	61.8801	42.7414	58.4446	140.214	139.675	133.916	48.9835	52.1582	49.9816	88.5535	91.9341	90.2724	24.0878	21.3812	23.3842	58.0797	60.9987	59.945	Molecular Function: protein binding (GO:0005515);; Cellular Component: mitochondrion (GO:0005739);; Biological Process: glutamate biosynthetic process (GO:0006537);; Biological Process: water transport (GO:0006833);; Biological Process: response to cold (GO:0009409);; Cellular Component: chloroplast stroma (GO:0009570);; Biological Process: response to blue light (GO:0009637);; Biological Process…	molecular function: binding (GO:0005488);; cellular component: cell (GO:0005623);; cellular component: organelle (GO:0043226);; cellular component: cell part (GO:0044464);; biological process: metabolic process (GO:0008152);; biological process: cellular process (GO:0009987);; biological process: single-organism process (GO:0044699);; biological process: localization (GO:0051179);; biological pro…	K00284|0|bna:106372673|K00284 glutamate synthase (ferredoxin) [EC:1.4.7.1] | (RefSeq) ferredoxin-dependent glutamate synthase 1, chloroplastic/mitochondrial	Glyoxylate and dicarboxylate metabolism (ko00630);; Nitrogen metabolism (ko00910)
BnaA04g17910D	GSTF9	AT2G30860	5.30793	4.63086	3.59437	12.7416	11.2151	11.6588	4.60594	2.2444	3.59289	8.82038	9.30626	5.67863	8.34875	10.4699	9.40964	68.8573	74.1039	71.902	Biological Process: sulfur amino acid metabolic process (GO:0000096);; Molecular Function: nucleic acid binding (GO:0003676);; Molecular Function: glutathione transferase activity (GO:0004364);; Molecular Function: glutathione peroxidase activity (GO:0004602);; Molecular Function: copper ion binding (GO:0005507);; Cellular Component: cell wall (GO:0005618);; Cellular Component: vacuole (GO:000577…	biological process: metabolic process (GO:0008152);; biological process: cellular process (GO:0009987);; biological process: single-organism process (GO:0044699);; molecular function: binding (GO:0005488);; molecular function: catalytic activity (GO:0003824);; molecular function: antioxidant activity (GO:0016209);; cellular component: cell (GO:0005623);; cellular component: cell part (GO:0044464)…	K00799|2.16126e-145|bna:106348371|K00799 glutathione S-transferase [EC:2.5.1.18] | (RefSeq) glutathione S-transferase F9-like	Glutathione metabolism (ko00480)
BnaC03g18890D	GSTU19	AT1G78380	0	0	0	4.81594	5.82826	6.19852	0	0	0	3.19141	3.68511	2.55066	0	0	0	2.1604	2.46079	3.09393	Molecular Function: glutathione transferase activity (GO:0004364);; Cellular Component: nucleus (GO:0005634);; Cellular Component: vacuolar membrane (GO:0005774);; Cellular Component: Golgi apparatus (GO:0005794);; Cellular Component: cytosol (GO:0005829);; Cellular Component: plasma membrane (GO:0005886);; Biological Process: gluconeogenesis (GO:0006094);; Biological Process: glycolytic process …	molecular function: catalytic activity (GO:0003824);; biological process: metabolic process (GO:0008152);; cellular component: cell (GO:0005623);; cellular component: organelle (GO:0043226);; cellular component: cell part (GO:0044464);; cellular component: membrane (GO:0016020);; cellular component: organelle part (GO:0044422);; biological process: single-organism process (GO:0044699);; biologica…	K00799|4.24039e-27|brp:103830523|K00799 glutathione S-transferase [EC:2.5.1.18] | (RefSeq) glutathione S-transferase U19	Glutathione metabolism (ko00480)
BnaC04g41510D	GSTF9	AT2G30860	10.6636	9.41674	8.08422	25.3356	23.3879	18.75	6.29397	10.435	4.74572	15.3863	18.1877	15.3092	14.2211	13.0887	10.428	55.7728	55.0277	53.1074	Biological Process: sulfur amino acid metabolic process (GO:0000096);; Molecular Function: nucleic acid binding (GO:0003676);; Molecular Function: glutathione transferase activity (GO:0004364);; Molecular Function: glutathione peroxidase activity (GO:0004602);; Molecular Function: copper ion binding (GO:0005507);; Cellular Component: cell wall (GO:0005618);; Cellular Component: vacuole (GO:000577…	biological process: metabolic process (GO:0008152);; biological process: cellular process (GO:0009987);; biological process: single-organism process (GO:0044699);; molecular function: binding (GO:0005488);; molecular function: catalytic activity (GO:0003824);; molecular function: antioxidant activity (GO:0016209);; cellular component: cell (GO:0005623);; cellular component: cell part (GO:0044464)…	K00799|4.32455e-155|bna:106348371|K00799 glutathione S-transferase [EC:2.5.1.18] | (RefSeq) glutathione S-transferase F9-like	Glutathione metabolism (ko00480)
BnaA10g26640D	ADK2	AT5G03300	1.33289	0.933401	1.99487	3.94514	3.45147	4.07099	1.03978	1.33129	0.815878	2.23907	2.59052	2.73555	1.03808	1.22405	1.22659	3.89179	4.71592	4.26721	Molecular Function: adenosine kinase activity (GO:0004001);; Molecular Function: adenylate kinase activity (GO:0004017);; Molecular Function: protein serine/threonine/tyrosine kinase activity (GO:0004712);; Molecular Function: copper ion binding (GO:0005507);; Cellular Component: nucleus (GO:0005634);; Cellular Component: mitochondrion (GO:0005739);; Cellular Component: vacuolar membrane (GO:0005…	molecular function: catalytic activity (GO:0003824);; biological process: metabolic process (GO:0008152);; biological process: cellular process (GO:0009987);; biological process: single-organism process (GO:0044699);; molecular function: binding (GO:0005488);; cellular component: cell (GO:0005623);; cellular component: organelle (GO:0043226);; cellular component: cell part (GO:0044464);; cellular…	K00856|0|brp:103847390|K00856 adenosine kinase [EC:2.7.1.20] | (RefSeq) adenosine kinase 2-like	Purine metabolism (ko00230)
BnaCnng15820D	ADK1	AT5G63400	0	0	0	12.1829	12.8658	11.6887	0	0	0	7.05745	6.24903	9.27794	0	0	0	9.47884	10.46	10.9282	Molecular Function: adenosine kinase activity (GO:0004001);; Molecular Function: adenylate kinase activity (GO:0004017);; Molecular Function: protein serine/threonine/tyrosine kinase activity (GO:0004712);; Molecular Function: copper ion binding (GO:0005507);; Molecular Function: ATP binding (GO:0005524);; Cellular Component: nucleus (GO:0005634);; Cellular Component: mitochondrion (GO:0005739);;…	molecular function: catalytic activity (GO:0003824);; biological process: metabolic process (GO:0008152);; biological process: cellular process (GO:0009987);; biological process: single-organism process (GO:0044699);; molecular function: binding (GO:0005488);; cellular component: cell (GO:0005623);; cellular component: organelle (GO:0043226);; cellular component: cell part (GO:0044464);; cellular…	K00939|2.72718e-176|bna:106409159|K00939 adenylate kinase [EC:2.7.4.3] | (RefSeq) adenylate kinase 4-like	Purine metabolism (ko00230)
BnaA04g06420D	SAHH1	AT4G13940	25.0851	25.9087	25.5859	62.071	62.7936	63.4301	22.2348	24.9401	24.6834	66.8143	65.2324	66.7576	33.4923	33.2979	33.2207	72.503	73.1241	77.6636	Molecular Function: nucleotide binding (GO:0000166);; Molecular Function: adenosylhomocysteinase activity (GO:0004013);; Molecular Function: copper ion binding (GO:0005507);; Cellular Component: vacuolar membrane (GO:0005774);; Cellular Component: Golgi apparatus (GO:0005794);; Cellular Component: cytosol (GO:0005829);; Cellular Component: plasma membrane (GO:0005886);; Biological Process: glucon…	molecular function: binding (GO:0005488);; molecular function: catalytic activity (GO:0003824);; biological process: metabolic process (GO:0008152);; cellular component: cell (GO:0005623);; cellular component: membrane (GO:0016020);; cellular component: organelle (GO:0043226);; cellular component: organelle part (GO:0044422);; cellular component: cell part (GO:0044464);; biological process: singl…	K01251|0|bna:106445556|K01251 adenosylhomocysteinase [EC:3.3.1.1] | (RefSeq) adenosylhomocysteinase 1	Cysteine and methionine metabolism (ko00270)
BnaA04g14130D	LAP1	AT2G24200	15.5178	15.5433	16.3605	58.7062	56.2273	60.9383	6.59232	7.28459	7.54997	17.1279	19.9488	17.077	18.0194	17.7646	18.7795	55.0715	51.0532	54.2527	Molecular Function: aminopeptidase activity (GO:0004177);; Cellular Component: vacuole (GO:0005773);; Cellular Component: cytosol (GO:0005829);; Biological Process: gluconeogenesis (GO:0006094);; Biological Process: glycolytic process (GO:0006096);; Biological Process: proteolysis (GO:0006508);; Biological Process: protein targeting to vacuole (GO:0006623);; Biological Process: water transport (G…	molecular function: catalytic activity (GO:0003824);; biological process: metabolic process (GO:0008152);; cellular component: cell (GO:0005623);; cellular component: organelle (GO:0043226);; cellular component: cell part (GO:0044464);; biological process: single-organism process (GO:0044699);; biological process: cellular process (GO:0009987);; biological process: localization (GO:0051179);; bio…	K01255|0|brp:103864523|K01255 leucyl aminopeptidase [EC:3.4.11.1] | (RefSeq) leucine aminopeptidase 1	Glutathione metabolism (ko00480)
BnaA01g01700D	ACO1	AT4G35830	24.3104	26.0794	28.643	65.7245	78.9197	70.6771	19.8406	21.134	22.1402	55.7065	54.1986	56.8042	23.6613	23.428	26.2888	80.6308	82.5019	86.0279	Molecular Function: copper ion binding (GO:0005507);; Cellular Component: mitochondrion (GO:0005739);; Cellular Component: vacuole (GO:0005773);; Cellular Component: cytosol (GO:0005829);; Cellular Component: plasma membrane (GO:0005886);; Biological Process: glycolytic process (GO:0006096);; Biological Process: citrate metabolic process (GO:0006101);; Biological Process: isocitrate metabolic pro…	molecular function: binding (GO:0005488);; cellular component: cell (GO:0005623);; cellular component: organelle (GO:0043226);; cellular component: cell part (GO:0044464);; cellular component: membrane (GO:0016020);; biological process: metabolic process (GO:0008152);; biological process: cellular process (GO:0009987);; biological process: single-organism process (GO:0044699);; biological process…	K01681|0|bna:106347211|K01681 aconitate hydratase [EC:4.2.1.3] | (RefSeq) aconitate hydratase 1	Citrate cycle (TCA cycle) (ko00020);; Glyoxylate and dicarboxylate metabolism (ko00630);; Carbon metabolism (ko01200);; 2-Oxocarboxylic acid metabolism (ko01210);; Biosynthesis of amino acids (ko01230)
BnaC01g02790D	ACO1	AT4G35830	12.7747	12.8018	14.8596	52.9907	56.5493	56.4739	9.55298	9.19476	8.96359	66.0018	74.4625	73.2708	11.2369	9.41462	11.3119	100.444	96.2326	96.8218	Molecular Function: copper ion binding (GO:0005507);; Cellular Component: mitochondrion (GO:0005739);; Cellular Component: vacuole (GO:0005773);; Cellular Component: cytosol (GO:0005829);; Cellular Component: plasma membrane (GO:0005886);; Biological Process: glycolytic process (GO:0006096);; Biological Process: citrate metabolic process (GO:0006101);; Biological Process: isocitrate metabolic pro…	molecular function: binding (GO:0005488);; cellular component: cell (GO:0005623);; cellular component: organelle (GO:0043226);; cellular component: cell part (GO:0044464);; cellular component: membrane (GO:0016020);; biological process: metabolic process (GO:0008152);; biological process: cellular process (GO:0009987);; biological process: single-organism process (GO:0044699);; biological process…	K01681|0|bna:106351933|K01681 aconitate hydratase [EC:4.2.1.3] | (RefSeq) aconitate hydratase 1-like	Citrate cycle (TCA cycle) (ko00020);; Glyoxylate and dicarboxylate metabolism (ko00630);; Carbon metabolism (ko01200);; 2-Oxocarboxylic acid metabolism (ko01210);; Biosynthesis of amino acids (ko01230)
BnaC09g05620D	AT4G13430	AT4G13430	0	0	0	15.4811	16.2999	13.3741	0	0	0	14.1719	7.7363	11.1843	0	0	0	5.63336	8.9942	5.81315	Biological Process: maltose metabolic process (GO:0000023);; Biological Process: gluconeogenesis (GO:0006094);; Biological Process: glycolytic process (GO:0006096);; Biological Process: cellular amino acid biosynthetic process (GO:0008652);; Cellular Component: chloroplast stroma (GO:0009570);; Biological Process: response to salt stress (GO:0009651);; Molecular Function: hydro-lyase activity (GO…	biological process: metabolic process (GO:0008152);; biological process: cellular process (GO:0009987);; biological process: single-organism process (GO:0044699);; cellular component: cell (GO:0005623);; cellular component: organelle (GO:0043226);; cellular component: organelle part (GO:0044422);; cellular component: cell part (GO:0044464);; biological process: response to stimulus (GO:0050896);;…	K01703|1.28339e-103|bna:106407349|K01703 3-isopropylmalate/(R)-2-methylmalate dehydratase large subunit [EC:4.2.1.33 4.2.1.35] | (RefSeq) 3-isopropylmalate dehydratase large subunit-like	Valine, leucine and isoleucine biosynthesis (ko00290);; C5-Branched dibasic acid metabolism (ko00660);; 2-Oxocarboxylic acid metabolism (ko01210);; Biosynthesis of amino acids (ko01230)
BnaC02g01230D	Succinyl-CoA ligase, alpha subunit	AT5G08300	0	0	0	0.987136	0.798793	1.01903	0	0	0	0.898718	1.62131	1.09383	0	0	0	1.05828	1.03109	1.24928	Molecular Function: nucleotide binding (GO:0000166);; Molecular Function: ATP citrate synthase activity (GO:0003878);; Molecular Function: succinate-CoA ligase (ADP-forming) activity (GO:0004775);; Molecular Function: succinate-CoA ligase (GDP-forming) activity (GO:0004776);; Molecular Function: copper ion binding (GO:0005507);; Cellular Component: cell wall (GO:0005618);; Cellular Component: mit…	molecular function: binding (GO:0005488);; molecular function: catalytic activity (GO:0003824);; biological process: metabolic process (GO:0008152);; cellular component: cell (GO:0005623);; cellular component: cell part (GO:0044464);; cellular component: organelle (GO:0043226);; biological process: single-organism process (GO:0044699);; biological process: cellular process (GO:0009987);; biologic…	K01899|0|bna:106380527|K01899 succinyl-CoA synthetase alpha subunit [EC:6.2.1.4 6.2.1.5] | (RefSeq) succinyl-CoA ligase [ADP-forming] subunit alpha-1, mitochondrial-like	Citrate cycle (TCA cycle) (ko00020);; Propanoate metabolism (ko00640);; Carbon metabolism (ko01200)
BnaC07g37950D	GSH1	AT4G23100	14.4575	13.4539	12.4969	37.1208	32.7006	36.4878	8.81798	5.93648	8.078	21.392	20.1418	21.787	9.00137	10.3528	9.73122	24.4825	23.4252	24.3436	Biological Process: defense response to insect (GO:0002213);; Molecular Function: glutamate-cysteine ligase activity (GO:0004357);; Molecular Function: ATP binding (GO:0005524);; Biological Process: gluconeogenesis (GO:0006094);; Biological Process: glycolytic process (GO:0006096);; Biological Process: glutathione biosynthetic process (GO:0006750);; Biological Process: response to heat (GO:000940…	biological process: response to stimulus (GO:0050896);; biological process: multi-organism process (GO:0051704);; molecular function: catalytic activity (GO:0003824);; biological process: metabolic process (GO:0008152);; molecular function: binding (GO:0005488);; biological process: single-organism process (GO:0044699);; biological process: cellular process (GO:0009987);; cellular component: cell…	K01919|0|bna:106440458|K01919 glutamate--cysteine ligase [EC:6.3.2.2] | (RefSeq) ecs2; glutamate--cysteine ligase, chloroplastic-like	Cysteine and methionine metabolism (ko00270);; Glutathione metabolism (ko00480)
BnaC09g19920D	Encodes the mitochondrial ATP synthase subunit delta	AT5G47030	7.79596	8.30459	7.01767	28.5671	29.647	29.7428	6.23932	5.77407	5.95406	30.1186	27.8325	25.091	5.73939	6.46876	6.41603	27.8962	27.3065	22.1528	Cellular Component: mitochondrial proton-transporting ATP synthase complex, catalytic core F(1) (GO:0000275);; Biological Process: glycolytic process (GO:0006096);; Biological Process: pentose-phosphate shunt (GO:0006098);; Biological Process: ubiquitin-dependent protein catabolic process (GO:0006511);; Biological Process: water transport (GO:0006833);; Biological Process: hyperosmotic response (…	cellular component: cell (GO:0005623);; cellular component: membrane (GO:0016020);; cellular component: macromolecular complex (GO:0032991);; cellular component: organelle (GO:0043226);; cellular component: organelle part (GO:0044422);; cellular component: membrane part (GO:0044425);; cellular component: cell part (GO:0044464);; biological process: metabolic process (GO:0008152);; biological proc…	K02134|2.35661e-130|brp:103839558|K02134 F-type H+-transporting ATPase subunit delta | (RefSeq) ATP synthase subunit delta', mitochondrial	Oxidative phosphorylation (ko00190)
BnaA07g34490D	VHA-A	AT1G78900	4.60755	4.58505	5.80314	12.4162	12.6267	13.813	6.38042	6.16682	7.25599	24.1293	22.5147	22.8967	7.4973	6.92033	8.09825	15.9929	17.8038	20.7159	Cellular Component: plant-type vacuole (GO:0000325);; Biological Process: cell morphogenesis (GO:0000902);; Molecular Function: protease binding (GO:0002020);; Molecular Function: ATP binding (GO:0005524);; Cellular Component: cell wall (GO:0005618);; Cellular Component: mitochondrion (GO:0005739);; Cellular Component: vacuolar membrane (GO:0005774);; Cellular Component: Golgi apparatus (GO:00057…	cellular component: cell (GO:0005623);; cellular component: organelle (GO:0043226);; cellular component: cell part (GO:0044464);; biological process: cellular process (GO:0009987);; biological process: developmental process (GO:0032502);; biological process: single-organism process (GO:0044699);; biological process: cellular component organization or biogenesis (GO:0071840);; molecular function: …	K02145|0|bna:106354663|K02145 V-type H+-transporting ATPase subunit A [EC:3.6.3.14] | (RefSeq) V-type proton ATPase catalytic subunit A-like	Oxidative phosphorylation (ko00190);; Phagosome (ko04145)
BnaC04g20360D	vacuolar-type H[+]-ATPase C3;(source:Araport11)	AT4G38920	0	0	0	3.17855	1.9693	2.7646	0	0	0.122644	1.45416	2.00229	1.32399	0.059299	0	0	1.58859	1.22407	0.804242	Cellular Component: vacuolar membrane (GO:0005774);; Cellular Component: plasma membrane (GO:0005886);; Biological Process: glucose catabolic process (GO:0006007);; Biological Process: calcium ion transport (GO:0006816);; Biological Process: Golgi organization (GO:0007030);; Cellular Component: chloroplast (GO:0009507);; Biological Process: response to salt stress (GO:0009651);; Biological Proces…	cellular component: cell (GO:0005623);; cellular component: membrane (GO:0016020);; cellular component: organelle (GO:0043226);; cellular component: organelle part (GO:0044422);; cellular component: cell part (GO:0044464);; biological process: metabolic process (GO:0008152);; biological process: single-organism process (GO:0044699);; biological process: localization (GO:0051179);; biological proc…	K02155|4.13765e-23|bna:106431786|K02155 V-type H+-transporting ATPase 16kDa proteolipid subunit | (RefSeq) V-type proton ATPase subunit c1-like	Oxidative phosphorylation (ko00190);; Phagosome (ko04145)
BnaC09g08220D	PAD2	AT5G66140	0	0	0	2.83528	1.3398	1.64034	0	0	0	0.989205	0.812469	0.859975	0	0	0	1.54918	1.10107	0.872959	Biological Process: defense response to insect (GO:0002213);; Molecular Function: threonine-type endopeptidase activity (GO:0004298);; Molecular Function: glutamate-cysteine ligase activity (GO:0004357);; Molecular Function: protein binding (GO:0005515);; Cellular Component: nucleus (GO:0005634);; Cellular Component: vacuolar membrane (GO:0005774);; Cellular Component: spindle (GO:0005819);; Biol…	biological process: response to stimulus (GO:0050896);; biological process: multi-organism process (GO:0051704);; molecular function: catalytic activity (GO:0003824);; biological process: metabolic process (GO:0008152);; molecular function: binding (GO:0005488);; cellular component: cell (GO:0005623);; cellular component: organelle (GO:0043226);; cellular component: cell part (GO:0044464);; cellu…	K02731|6.32891e-117|eus:EUTSA_v10004820mg|K02731 20S proteasome subunit alpha 4 [EC:3.4.25.1] | (RefSeq) hypothetical protein	Proteasome (ko03050)
BnaA04g14320D	RP40, RPSAA	AT1G72370	0	0.452808	0.809593	7.33596	5.92918	6.97206	0.120219	0.525645	0.341584	2.73056	3.55932	2.66178	0.570634	0.47988	0.339351	6.41106	5.4113	5.59319	Biological Process: ribosomal small subunit assembly (GO:0000028);; Biological Process: endonucleolytic cleavage in ITS1 to separate SSU-rRNA from 5.8S rRNA and LSU-rRNA from tricistronic rRNA transcript (SSU-rRNA, 5.8S rRNA, LSU-rRNA) (GO:0000447);; Biological Process: endonucleolytic cleavage to generate mature 3'-end of SSU-rRNA from (SSU-rRNA, 5.8S rRNA, LSU-rRNA) (GO:0000461);; Biological Pr…	biological process: cellular component organization or biogenesis (GO:0071840);; biological process: metabolic process (GO:0008152);; biological process: cellular process (GO:0009987);; molecular function: structural molecule activity (GO:0005198);; cellular component: cell (GO:0005623);; cellular component: organelle (GO:0043226);; cellular component: cell part (GO:0044464);; cellular component:…	K02998|8.95053e-171|bna:106446640|K02998 small subunit ribosomal protein SAe | (RefSeq) 40S ribosomal protein SA-like	Ribosome (ko03010)
BnaC09g04820D	RPN11	AT5G23540	0	0.323821	0	46.5517	47.381	46.6599	0	0	0	47.2523	48.5161	46.5459	0	0	0	53.6444	52.0547	55.6001	Biological Process: mitotic G2 phase (GO:0000085);; Cellular Component: nucleus (GO:0005634);; Cellular Component: cytosol (GO:0005829);; Biological Process: glycolytic process (GO:0006096);; Biological Process: N-terminal protein myristoylation (GO:0006499);; Biological Process: protein targeting to vacuole (GO:0006623);; Biological Process: fatty acid beta-oxidation (GO:0006635);; Biological Pr…	biological process: biological phase (GO:0044848);; cellular component: cell (GO:0005623);; cellular component: organelle (GO:0043226);; cellular component: cell part (GO:0044464);; biological process: metabolic process (GO:0008152);; biological process: cellular process (GO:0009987);; biological process: single-organism process (GO:0044699);; biological process: localization (GO:0051179);; biolo…	K03030|0|brp:103874226|K03030 26S proteasome regulatory subunit N11 | (RefSeq) 26S proteasome non-ATPase regulatory subunit 14 homolog	Proteasome (ko03050)
BnaA03g55850D	EMB2107	AT5G09900	6.13809	4.01411	4.66654	11.4959	8.76542	11.9625	4.6425	4.64079	4.79843	13.6408	16.0186	13.8094	3.95414	4.69948	4.94837	11.7067	9.91719	9.55858	Biological Process: mitotic G2 phase (GO:0000085);; Cellular Component: nucleus (GO:0005634);; Cellular Component: cytosol (GO:0005829);; Biological Process: gluconeogenesis (GO:0006094);; Biological Process: glycolytic process (GO:0006096);; Biological Process: fatty acid beta-oxidation (GO:0006635);; Cellular Component: proteasome regulatory particle, lid subcomplex (GO:0008541);; Biological Pr…	biological process: biological phase (GO:0044848);; cellular component: cell (GO:0005623);; cellular component: organelle (GO:0043226);; cellular component: cell part (GO:0044464);; biological process: metabolic process (GO:0008152);; biological process: single-organism process (GO:0044699);; biological process: cellular process (GO:0009987);; cellular component: macromolecular complex (GO:003299…	K03035|0|bna:106384920|K03035 26S proteasome regulatory subunit N5 | (RefSeq) 26S proteasome non-ATPase regulatory subunit 12 homolog A-like	Proteasome (ko03050)
BnaC02g00640D	RPN5B	AT5G64760	0	0.050113	0.045212	2.37777	2.23501	3.23191	0.075154	0	0.0741	2.89053	2.65761	2.56988	0.038879	0	0	2.2099	3.23989	2.58433	Biological Process: mitotic G2 phase (GO:0000085);; Cellular Component: nucleus (GO:0005634);; Cellular Component: cytosol (GO:0005829);; Biological Process: gluconeogenesis (GO:0006094);; Biological Process: glycolytic process (GO:0006096);; Biological Process: fatty acid beta-oxidation (GO:0006635);; Cellular Component: proteasome regulatory particle, lid subcomplex (GO:0008541);; Biological Pr…	biological process: biological phase (GO:0044848);; cellular component: cell (GO:0005623);; cellular component: organelle (GO:0043226);; cellular component: cell part (GO:0044464);; biological process: metabolic process (GO:0008152);; biological process: single-organism process (GO:0044699);; biological process: cellular process (GO:0009987);; cellular component: macromolecular complex (GO:003299…	K03035|0|brp:103850352|K03035 26S proteasome regulatory subunit N5 | (RefSeq) 26S proteasome non-ATPase regulatory subunit 12 homolog A	Proteasome (ko03050)
BnaC01g27600D	MED37E	AT5G02500	6.84757	5.44263	6.9727	14.4619	13.9901	13.8659	22.9317	22.5991	22.1087	68.0574	69.3844	71.6201	7.15019	7.26705	8.69154	38.872	38.545	39.678	Molecular Function: nucleotide binding (GO:0000166);; Molecular Function: protease binding (GO:0002020);; Cellular Component: cell wall (GO:0005618);; Cellular Component: nucleolus (GO:0005730);; Cellular Component: vacuolar membrane (GO:0005774);; Cellular Component: Golgi apparatus (GO:0005794);; Cellular Component: plasma membrane (GO:0005886);; Biological Process: gluconeogenesis (GO:0006094)…	molecular function: binding (GO:0005488);; cellular component: cell (GO:0005623);; cellular component: cell part (GO:0044464);; cellular component: organelle (GO:0043226);; cellular component: organelle part (GO:0044422);; cellular component: membrane (GO:0016020);; biological process: metabolic process (GO:0008152);; biological process: single-organism process (GO:0044699);; biological process: …	K03283|0|bna:106360686|K03283 heat shock 70kDa protein 1/8 | (RefSeq) probable mediator of RNA polymerase II transcription subunit 37e	Spliceosome (ko03040);; Protein processing in endoplasmic reticulum (ko04141);; Endocytosis (ko04144)
BnaA10g27070D	MED37E	AT5G02500	9.50068	10.9713	8.711	25.3582	32.3531	31.118	34.5616	31.5893	29.071	54.8231	63.2456	65.1334	18.5419	18.5359	20.3829	49.905	49.4423	72.372	Molecular Function: protease binding (GO:0002020);; Molecular Function: ATP binding (GO:0005524);; Cellular Component: cell wall (GO:0005618);; Cellular Component: nucleolus (GO:0005730);; Cellular Component: vacuolar membrane (GO:0005774);; Cellular Component: Golgi apparatus (GO:0005794);; Cellular Component: plasma membrane (GO:0005886);; Biological Process: gluconeogenesis (GO:0006094);; Biol…	molecular function: binding (GO:0005488);; cellular component: cell (GO:0005623);; cellular component: cell part (GO:0044464);; cellular component: organelle (GO:0043226);; cellular component: organelle part (GO:0044422);; cellular component: membrane (GO:0016020);; biological process: metabolic process (GO:0008152);; biological process: single-organism process (GO:0044699);; biological process: …	K03283|3.56558e-149|bna:106389533|K03283 heat shock 70kDa protein 1/8 | (RefSeq) probable mediator of RNA polymerase II transcription subunit 37e	Spliceosome (ko03040);; Protein processing in endoplasmic reticulum (ko04141);; Endocytosis (ko04144)
BnaA09g29090D	MED37E	AT5G02500	8.87656	9.05296	9.21527	20.0716	19.0268	20.7339	26.2355	23.2588	23.3681	57.7268	61.0251	56.4581	11.8596	13.3392	13.5803	49.8798	52.4387	53.7949	Molecular Function: protease binding (GO:0002020);; Molecular Function: ATP binding (GO:0005524);; Cellular Component: cell wall (GO:0005618);; Cellular Component: nucleolus (GO:0005730);; Cellular Component: vacuolar membrane (GO:0005774);; Cellular Component: Golgi apparatus (GO:0005794);; Cellular Component: plasma membrane (GO:0005886);; Biological Process: gluconeogenesis (GO:0006094);; Biol…	molecular function: binding (GO:0005488);; cellular component: cell (GO:0005623);; cellular component: cell part (GO:0044464);; cellular component: organelle (GO:0043226);; cellular component: organelle part (GO:0044422);; cellular component: membrane (GO:0016020);; biological process: metabolic process (GO:0008152);; biological process: single-organism process (GO:0044699);; biological process: …	K03283|5.89749e-167|brp:103840633|K03283 heat shock 70kDa protein 1/8 | (RefSeq) probable mediator of RNA polymerase II transcription subunit 37e	Spliceosome (ko03040);; Protein processing in endoplasmic reticulum (ko04141);; Endocytosis (ko04144)
BnaC01g03420D	CAT2	AT4G35090	3.80126	5.14887	5.20033	23.0869	25.0724	27.3374	3.20355	4.84928	5.26935	18.135	18.269	18.8787	3.2304	2.76135	2.49225	22.0917	19.9154	22.8039	Molecular Function: catalase activity (GO:0004096);; Molecular Function: protein binding (GO:0005515);; Cellular Component: nucleus (GO:0005634);; Cellular Component: mitochondrion (GO:0005739);; Cellular Component: peroxisome (GO:0005777);; Biological Process: starch metabolic process (GO:0005982);; Biological Process: fatty acid beta-oxidation (GO:0006635);; Biological Process: cellular respons…	molecular function: catalytic activity (GO:0003824);; molecular function: antioxidant activity (GO:0016209);; biological process: metabolic process (GO:0008152);; biological process: single-organism process (GO:0044699);; molecular function: binding (GO:0005488);; cellular component: cell (GO:0005623);; cellular component: organelle (GO:0043226);; cellular component: cell part (GO:0044464);; biol…	K03781|0|bna:106436083|K03781 catalase [EC:1.11.1.6] | (RefSeq) catalase-2-like	Tryptophan metabolism (ko00380);; Glyoxylate and dicarboxylate metabolism (ko00630);; Carbon metabolism (ko01200);; Peroxisome (ko04146)
BnaC05g15970D	CAT3	AT1G20620	0.036911	0.073954	0.213565	1.87467	2.30767	2.571	0.028981	0.032189	0	2.16165	2.29982	1.85494	0.025407	0.09704	0.081906	1.1588	1.77526	1.94203	Molecular Function: catalase activity (GO:0004096);; Cellular Component: cell wall (GO:0005618);; Cellular Component: nucleus (GO:0005634);; Cellular Component: mitochondrion (GO:0005739);; Cellular Component: vacuole (GO:0005773);; Cellular Component: peroxisome (GO:0005777);; Cellular Component: plasma membrane (GO:0005886);; Biological Process: tryptophan catabolic process (GO:0006569);; Biolo…	molecular function: catalytic activity (GO:0003824);; molecular function: antioxidant activity (GO:0016209);; biological process: metabolic process (GO:0008152);; biological process: single-organism process (GO:0044699);; cellular component: cell (GO:0005623);; cellular component: cell part (GO:0044464);; cellular component: organelle (GO:0043226);; cellular component: membrane (GO:0016020);; bio…	K03781|0|brp:103872849|K03781 catalase [EC:1.11.1.6] | (RefSeq) catalase-3	Tryptophan metabolism (ko00380);; Glyoxylate and dicarboxylate metabolism (ko00630);; Carbon metabolism (ko01200);; Peroxisome (ko04146)
BnaC09g07160D	FRO1	AT5G67590	0	0.280955	0	23.1198	26.2756	19.7193	0	0	0	39.1172	22.7623	29.4436	0	0	0	18.9435	20.4333	20.9878	Molecular Function: ferric-chelate reductase activity (GO:0000293);; Cellular Component: mitochondrial respiratory chain complex I (GO:0005747);; Cellular Component: plasma membrane (GO:0005886);; Biological Process: glycolytic process (GO:0006096);; Biological Process: ubiquitin-dependent protein catabolic process (GO:0006511);; Biological Process: water transport (GO:0006833);; Biological Proce…	molecular function: catalytic activity (GO:0003824);; biological process: metabolic process (GO:0008152);; biological process: single-organism process (GO:0044699);; cellular component: cell (GO:0005623);; cellular component: membrane (GO:0016020);; cellular component: macromolecular complex (GO:0032991);; cellular component: organelle (GO:0043226);; cellular component: organelle part (GO:0044422…	K03937|1.75337e-97|bna:106415664|K03937 NADH dehydrogenase (ubiquinone) Fe-S protein 4 | (RefSeq) NADH dehydrogenase [ubiquinone] iron-sulfur protein 4, mitochondrial	Oxidative phosphorylation (ko00190)
BnaC09g18910D	CPN21	AT5G20720	0	0	0	4.38721	4.48266	4.25124	0	0	0	1.37226	0.929257	2.2287	0	0	0	5.13408	5.40711	4.64397	Molecular Function: copper ion binding (GO:0005507);; Molecular Function: calmodulin binding (GO:0005516);; Molecular Function: ATP binding (GO:0005524);; Cellular Component: mitochondrion (GO:0005739);; Cellular Component: cytosol (GO:0005829);; Biological Process: gluconeogenesis (GO:0006094);; Biological Process: glycolytic process (GO:0006096);; Biological Process: protein folding (GO:0006457…	molecular function: binding (GO:0005488);; cellular component: cell (GO:0005623);; cellular component: organelle (GO:0043226);; cellular component: cell part (GO:0044464);; biological process: metabolic process (GO:0008152);; biological process: single-organism process (GO:0044699);; biological process: cellular process (GO:0009987);; biological process: response to stimulus (GO:0050896);; cellul…	K04078|8.94413e-57|bna:106386993|K04078 chaperonin GroES | (RefSeq) 20 kDa chaperonin, chloroplastic	--
BnaCnng51680D	-	AT4G14960	0.74614	2.38221	0.429033	24.6607	23.8454	23.1675	1.223	0.537782	1.2314	22.0142	21.9579	17.7451	3.9875	1.93815	1.98958	19.0391	19.1692	21.6005	Biological Process: microtubule cytoskeleton organization (GO:0000226);; Biological Process: cell morphogenesis (GO:0000902);; Molecular Function: GTPase activity (GO:0003924);; Molecular Function: structural constituent of cytoskeleton (GO:0005200);; Molecular Function: protein binding (GO:0005515);; Molecular Function: GTP binding (GO:0005525);; Cellular Component: cell wall (GO:0005618);; Cell…	biological process: cellular process (GO:0009987);; biological process: single-organism process (GO:0044699);; biological process: cellular component organization or biogenesis (GO:0071840);; biological process: developmental process (GO:0032502);; molecular function: catalytic activity (GO:0003824);; biological process: metabolic process (GO:0008152);; molecular function: structural molecule act…	K07374|0|bna:106451685|K07374 tubulin alpha | (RefSeq) tubulin alpha-2 chain-like	Phagosome (ko04145)
BnaA09g33250D	ATMDAR1	AT3G52880	11.1928	11.4248	26.2861	82.841	80.0788	79.8489	22.9355	22.267	17.033	121.235	121.194	115.613	19.1205	19.2937	19.4713	93.9963	88.9455	80.1459	Cellular Component: peroxisomal matrix (GO:0005782);; Cellular Component: cytosol (GO:0005829);; Cellular Component: plasma membrane (GO:0005886);; Biological Process: gluconeogenesis (GO:0006094);; Biological Process: glycolytic process (GO:0006096);; Molecular Function: electron carrier activity (GO:0009055);; Cellular Component: chloroplast (GO:0009507);; Biological Process: response to salt s…	cellular component: cell (GO:0005623);; cellular component: membrane-enclosed lumen (GO:0031974);; cellular component: organelle (GO:0043226);; cellular component: organelle part (GO:0044422);; cellular component: cell part (GO:0044464);; cellular component: membrane (GO:0016020);; biological process: metabolic process (GO:0008152);; biological process: single-organism process (GO:0044699);; biol…	K08232|0|brp:103841218|K08232 monodehydroascorbate reductase (NADH) [EC:1.6.5.4] | (RefSeq) monodehydroascorbate reductase 1, peroxisomal	Ascorbate and aldarate metabolism (ko00053)
BnaCnng05610D	PNSL3	AT3G01440	6.52379	6.96613	8.08611	55.7721	50.192	59.5814	4.77665	4.55558	3.21364	24.1518	21.3647	21.1107	1.63934	1.20088	2.27458	5.77954	4.93898	6.87096	Biological Process: maltose metabolic process (GO:0000023);; Molecular Function: calcium ion binding (GO:0005509);; Biological Process: pentose-phosphate shunt (GO:0006098);; Cellular Component: nitrite reductase complex [NAD(P)H] (GO:0009344);; Cellular Component: chloroplast thylakoid lumen (GO:0009543);; Cellular Component: photosystem II oxygen evolving complex (GO:0009654);; Biological Proce…	biological process: metabolic process (GO:0008152);; biological process: cellular process (GO:0009987);; biological process: single-organism process (GO:0044699);; molecular function: binding (GO:0005488);; cellular component: cell (GO:0005623);; cellular component: macromolecular complex (GO:0032991);; cellular component: cell part (GO:0044464);; cellular component: organelle (GO:0043226);; cell…	K08901|1.78667e-152|brp:103850067|K08901 photosystem II oxygen-evolving enhancer protein 3 | (RefSeq) photosynthetic NDH subunit of lumenal location 3, chloroplastic-like	Photosynthesis (ko00195)
BnaC05g48820D	PNSL3	AT3G01440	2.57756	2.36067	1.66602	27.626	29.0757	33.2876	0.993295	0	2.40226	12.0916	13.357	11.2559	0.897785	1.26799	1.33754	11.5411	11.3874	9.70568	Biological Process: maltose metabolic process (GO:0000023);; Molecular Function: calcium ion binding (GO:0005509);; Biological Process: pentose-phosphate shunt (GO:0006098);; Cellular Component: nitrite reductase complex [NAD(P)H] (GO:0009344);; Cellular Component: chloroplast thylakoid lumen (GO:0009543);; Cellular Component: photosystem II oxygen evolving complex (GO:0009654);; Biological Proce…	biological process: metabolic process (GO:0008152);; biological process: cellular process (GO:0009987);; biological process: single-organism process (GO:0044699);; molecular function: binding (GO:0005488);; cellular component: cell (GO:0005623);; cellular component: macromolecular complex (GO:0032991);; cellular component: cell part (GO:0044464);; cellular component: organelle (GO:0043226);; cell…	K08901|2.2443e-160|brp:103870981|K08901 photosystem II oxygen-evolving enhancer protein 3 | (RefSeq) photosynthetic NDH subunit of lumenal location 3, chloroplastic	Photosynthesis (ko00195)
BnaA09g45770D	PNSL2	AT1G14150	1.99005	2.31596	3.31223	9.09009	9.2185	11.2056	1.36677	2.3747	2.09211	5.15924	4.75	3.72149	1.36587	1.20203	1.17182	2.88395	3.51412	3.59558	Biological Process: maltose metabolic process (GO:0000023);; Molecular Function: calcium ion binding (GO:0005509);; Biological Process: pentose-phosphate shunt (GO:0006098);; Cellular Component: nitrite reductase complex [NAD(P)H] (GO:0009344);; Cellular Component: chloroplast thylakoid lumen (GO:0009543);; Cellular Component: photosystem II oxygen evolving complex (GO:0009654);; Biological Proce…	biological process: metabolic process (GO:0008152);; biological process: cellular process (GO:0009987);; biological process: single-organism process (GO:0044699);; molecular function: binding (GO:0005488);; cellular component: cell (GO:0005623);; cellular component: macromolecular complex (GO:0032991);; cellular component: cell part (GO:0044464);; cellular component: organelle (GO:0043226);; cell…	K08901|2.75346e-117|brp:103842995|K08901 photosystem II oxygen-evolving enhancer protein 3 | (RefSeq) photosynthetic NDH subunit of lumenal location 2, chloroplastic	Photosynthesis (ko00195)
BnaC05g10420D	PNSL2	AT1G14150	3.19339	1.64306	2.3828	5.83851	6.79808	6.37664	0.508011	0.713212	0.808743	4.58	3.21505	2.75855	1.25063	0.855028	0.819356	1.94879	2.44529	2.1441	Biological Process: maltose metabolic process (GO:0000023);; Biological Process: pentose-phosphate shunt (GO:0006098);; Cellular Component: nitrite reductase complex [NAD(P)H] (GO:0009344);; Cellular Component: chloroplast thylakoid lumen (GO:0009543);; Cellular Component: photosystem II oxygen evolving complex (GO:0009654);; Biological Process: photosynthetic electron transport chain (GO:0009767…	biological process: metabolic process (GO:0008152);; biological process: cellular process (GO:0009987);; biological process: single-organism process (GO:0044699);; cellular component: cell (GO:0005623);; cellular component: macromolecular complex (GO:0032991);; cellular component: cell part (GO:0044464);; cellular component: organelle (GO:0043226);; cellular component: organelle part (GO:0044422)…	K08901|3.64813e-108|bna:106401704|K08901 photosystem II oxygen-evolving enhancer protein 3 | (RefSeq) photosynthetic NDH subunit of lumenal location 2, chloroplastic-like	Photosynthesis (ko00195)
BnaA07g02080D	PIN1	AT2G18040	35.9204	42.6647	29.8386	71.8659	73.6531	79.4351	18.8824	24.0472	18.8433	59.9521	66.247	65.4542	23.7202	21.2243	21.3517	46.3043	44.9829	41.9617	Biological Process: protein peptidyl-prolyl isomerization (GO:0000413);; Molecular Function: peptidyl-prolyl cis-trans isomerase activity (GO:0003755);; Molecular Function: protein binding (GO:0005515);; Cellular Component: endoplasmic reticulum (GO:0005783);; Cellular Component: cytosol (GO:0005829);; Cellular Component: plasma membrane (GO:0005886);; Biological Process: gluconeogenesis (GO:0006…	biological process: metabolic process (GO:0008152);; biological process: cellular process (GO:0009987);; biological process: single-organism process (GO:0044699);; molecular function: catalytic activity (GO:0003824);; molecular function: binding (GO:0005488);; cellular component: cell (GO:0005623);; cellular component: organelle (GO:0043226);; cellular component: cell part (GO:0044464);; cellular…	K09578|6.37377e-82|brp:103828435|K09578 peptidyl-prolyl cis-trans isomerase NIMA-interacting 1 [EC:5.2.1.8] | (RefSeq) peptidyl-prolyl cis-trans isomerase Pin1	--
BnaC01g36940D	GOX2	AT3G14415	25.8232	24.7223	25.4697	431.595	406.447	393.856	18.7931	18.9293	17.3559	136.348	127.777	121.61	13.7185	21.1663	12.7852	188.483	185.767	193.231	Cellular Component: nucleus (GO:0005634);; Cellular Component: vacuole (GO:0005773);; Cellular Component: peroxisome (GO:0005777);; Molecular Function: glycolate oxidase activity (GO:0008891);; Cellular Component: plasmodesma (GO:0009506);; Cellular Component: chloroplast stroma (GO:0009570);; Molecular Function: FMN binding (GO:0010181);; Cellular Component: membrane (GO:0016020);; Cellular Comp…	cellular component: cell (GO:0005623);; cellular component: organelle (GO:0043226);; cellular component: cell part (GO:0044464);; molecular function: catalytic activity (GO:0003824);; biological process: metabolic process (GO:0008152);; biological process: single-organism process (GO:0044699);; cellular component: cell junction (GO:0030054);; cellular component: organelle part (GO:0044422);; mole…	K11517|0|bna:106348910|K11517 (S)-2-hydroxy-acid oxidase [EC:1.1.3.15] | (RefSeq) peroxisomal (S)-2-hydroxy-acid oxidase GLO2	Glyoxylate and dicarboxylate metabolism (ko00630);; Carbon metabolism (ko01200);; Peroxisome (ko04146)
BnaA05g25050D	GOX1	AT3G14420	63.0812	56.5039	66.5896	211.745	211.932	200.647	66.4605	61.9736	57.2847	227.036	228.738	203.399	25.9676	22.2687	22.1099	43.3554	52.3602	51.6268	Cellular Component: nucleus (GO:0005634);; Cellular Component: peroxisome (GO:0005777);; Molecular Function: glycolate oxidase activity (GO:0008891);; Cellular Component: plasmodesma (GO:0009506);; Cellular Component: chloroplast stroma (GO:0009570);; Molecular Function: FMN binding (GO:0010181);; Cellular Component: membrane (GO:0016020);; Cellular Component: cytosolic ribosome (GO:0022626);; Bi…	cellular component: cell (GO:0005623);; cellular component: organelle (GO:0043226);; cellular component: cell part (GO:0044464);; molecular function: catalytic activity (GO:0003824);; biological process: metabolic process (GO:0008152);; biological process: single-organism process (GO:0044699);; cellular component: cell junction (GO:0030054);; cellular component: organelle part (GO:0044422);; mole…	K11517|0|bna:106423516|K11517 (S)-2-hydroxy-acid oxidase [EC:1.1.3.15] | (RefSeq) peroxisomal (S)-2-hydroxy-acid oxidase GLO1-like	Glyoxylate and dicarboxylate metabolism (ko00630);; Carbon metabolism (ko01200);; Peroxisome (ko04146)
BnaA01g29410D	GOX1	AT3G14420	134.294	128.13	160.846	442.596	406.027	421.426	111.216	108.773	104.063	281.025	268.744	252.955	70.4308	64.1826	67.0669	141.854	146.04	148.175	Cellular Component: nucleus (GO:0005634);; Cellular Component: peroxisome (GO:0005777);; Molecular Function: glycolate oxidase activity (GO:0008891);; Cellular Component: plasmodesma (GO:0009506);; Cellular Component: chloroplast stroma (GO:0009570);; Molecular Function: FMN binding (GO:0010181);; Cellular Component: membrane (GO:0016020);; Cellular Component: cytosolic ribosome (GO:0022626);; Bi…	cellular component: cell (GO:0005623);; cellular component: organelle (GO:0043226);; cellular component: cell part (GO:0044464);; molecular function: catalytic activity (GO:0003824);; biological process: metabolic process (GO:0008152);; biological process: single-organism process (GO:0044699);; cellular component: cell junction (GO:0030054);; cellular component: organelle part (GO:0044422);; mole…	K11517|0|brp:103842047|K11517 (S)-2-hydroxy-acid oxidase [EC:1.1.3.15] | (RefSeq) peroxisomal (S)-2-hydroxy-acid oxidase GLO1	Glyoxylate and dicarboxylate metabolism (ko00630);; Carbon metabolism (ko01200);; Peroxisome (ko04146)
BnaCnng62800D	APS1	AT3G22890	24.767	27.1102	24.6081	99.2878	98.3265	95.6204	22.786	19.993	21.2017	73.3313	68.8944	69.7928	10.0533	7.70864	11.0665	24.6796	23.6578	24.9833	Biological Process: maltose metabolic process (GO:0000023);; Biological Process: sulfate assimilation (GO:0000103);; Biological Process: selenium compound metabolic process (GO:0001887);; Molecular Function: sulfate adenylyltransferase (ATP) activity (GO:0004781);; Cellular Component: cytosol (GO:0005829);; Cellular Component: plasma membrane (GO:0005886);; Biological Process: gluconeogenesis (GO…	biological process: metabolic process (GO:0008152);; biological process: cellular process (GO:0009987);; biological process: single-organism process (GO:0044699);; molecular function: catalytic activity (GO:0003824);; cellular component: cell (GO:0005623);; cellular component: cell part (GO:0044464);; cellular component: membrane (GO:0016020);; biological process: localization (GO:0051179);; biol…	K13811|0|brp:103859979|K13811 3'-phosphoadenosine 5'-phosphosulfate synthase [EC:2.7.7.4 2.7.1.25] | (RefSeq) ATP sulfurylase 1, chloroplastic	Purine metabolism (ko00230);; Monobactam biosynthesis (ko00261);; Selenocompound metabolism (ko00450);; Sulfur metabolism (ko00920)
BnaA07g10020D	GGAT1	AT1G23310	0	0	0.166401	37.399	32.6302	36.1233	0	0	0.113606	38.0853	34.3693	33.9362	0	0	0	6.59717	6.28372	5.95449	Biological Process: response to hypoxia (GO:0001666);; Molecular Function: obsolete gamma-glutamyltransferase activity (GO:0003840);; Molecular Function: L-alanine:2-oxoglutarate aminotransferase activity (GO:0004021);; Cellular Component: vacuole (GO:0005773);; Cellular Component: peroxisome (GO:0005777);; Cellular Component: cytosol (GO:0005829);; Biological Process: glutathione catabolic proce…	biological process: response to stimulus (GO:0050896);; molecular function: catalytic activity (GO:0003824);; biological process: metabolic process (GO:0008152);; cellular component: cell (GO:0005623);; cellular component: organelle (GO:0043226);; cellular component: cell part (GO:0044464);; biological process: cellular process (GO:0009987);; biological process: single-organism process (GO:004469…	K14272|0|bna:106358129|K14272 glutamate--glyoxylate aminotransferase [EC:2.6.1.4 2.6.1.2 2.6.1.44] | (RefSeq) glutamate--glyoxylate aminotransferase 1-like	Spliceosome (ko03040);; Protein processing in endoplasmic reticulum (ko04141);; Endocytosis (ko04144)
BnaC07g13140D	GGAT1	AT1G23310	0.186093	0	0.177716	5.3755	5.63932	7.39356	0	0	0	7.4089	8.50194	7.94069	0	0	0	1.93847	2.98062	2.50304	Biological Process: response to hypoxia (GO:0001666);; Molecular Function: obsolete gamma-glutamyltransferase activity (GO:0003840);; Molecular Function: L-alanine:2-oxoglutarate aminotransferase activity (GO:0004021);; Cellular Component: vacuole (GO:0005773);; Cellular Component: peroxisome (GO:0005777);; Cellular Component: cytosol (GO:0005829);; Biological Process: glutathione catabolic proce…	biological process: response to stimulus (GO:0050896);; molecular function: catalytic activity (GO:0003824);; biological process: metabolic process (GO:0008152);; cellular component: cell (GO:0005623);; cellular component: organelle (GO:0043226);; cellular component: cell part (GO:0044464);; biological process: cellular process (GO:0009987);; biological process: single-organism process (GO:004469…	K14272|0|bna:106358129|K14272 glutamate--glyoxylate aminotransferase [EC:2.6.1.4 2.6.1.2 2.6.1.44] | (RefSeq) glutamate--glyoxylate aminotransferase 1-like	Arginine biosynthesis (ko00220);; Alanine, aspartate and glutamate metabolism (ko00250);; Glycine, serine and threonine metabolism (ko00260);; Glyoxylate and dicarboxylate metabolism (ko00630);; Carbon fixation in photosynthetic organisms (ko00710);; Carbon metabolism (ko01200);; 2-Oxocarboxylic acid metabolism (ko01210);; Biosynthesis of amino acids (ko01230)
BnaAnng22050D	GGAT2	AT1G70580	28.5098	31.569	30.0632	69.4264	65.8204	66.2655	16.5502	17.0605	15.5112	90.2022	87.348	85.1503	10.0942	11.632	11.1988	20.1926	20.3519	20.5977	Biological Process: response to hypoxia (GO:0001666);; Molecular Function: obsolete gamma-glutamyltransferase activity (GO:0003840);; Molecular Function: L-alanine:2-oxoglutarate aminotransferase activity (GO:0004021);; Cellular Component: vacuole (GO:0005773);; Cellular Component: peroxisome (GO:0005777);; Cellular Component: cytosol (GO:0005829);; Biological Process: glutathione catabolic proce…	biological process: response to stimulus (GO:0050896);; molecular function: catalytic activity (GO:0003824);; biological process: metabolic process (GO:0008152);; cellular component: cell (GO:0005623);; cellular component: organelle (GO:0043226);; cellular component: cell part (GO:0044464);; biological process: cellular process (GO:0009987);; biological process: single-organism process (GO:004469…	K14272|0|brp:103831592|K14272 glutamate--glyoxylate aminotransferase [EC:2.6.1.4 2.6.1.2 2.6.1.44] | (RefSeq) glutamate--glyoxylate aminotransferase 2	Arginine biosynthesis (ko00220);; Alanine, aspartate and glutamate metabolism (ko00250);; Glycine, serine and threonine metabolism (ko00260);; Glyoxylate and dicarboxylate metabolism (ko00630);; Carbon fixation in photosynthetic organisms (ko00710);; Carbon metabolism (ko01200);; 2-Oxocarboxylic acid metabolism (ko01210);; Biosynthesis of amino acids (ko01230)
BnaC06g43710D	GGAT2	AT1G70580	4.88663	5.56657	7.02346	27.9493	25.2711	28.7787	6.35658	6.05668	7.9154	52.0741	54.6478	54.7867	2.19652	1.63197	1.76963	5.2784	5.97738	6.21781	Molecular Function: L-alanine:2-oxoglutarate aminotransferase activity (GO:0004021);; Cellular Component: vacuole (GO:0005773);; Cellular Component: peroxisome (GO:0005777);; Cellular Component: cytosol (GO:0005829);; Biological Process: water transport (GO:0006833);; Molecular Function: alanine-glyoxylate transaminase activity (GO:0008453);; Cellular Component: chloroplast stroma (GO:0009570);; …	molecular function: catalytic activity (GO:0003824);; biological process: metabolic process (GO:0008152);; cellular component: cell (GO:0005623);; cellular component: organelle (GO:0043226);; cellular component: cell part (GO:0044464);; biological process: single-organism process (GO:0044699);; biological process: localization (GO:0051179);; cellular component: organelle part (GO:0044422);; biolo…	K14272|0|brp:103831592|K14272 glutamate--glyoxylate aminotransferase [EC:2.6.1.4 2.6.1.2 2.6.1.44] | (RefSeq) glutamate--glyoxylate aminotransferase 2	Arginine biosynthesis (ko00220);; Alanine, aspartate and glutamate metabolism (ko00250);; Glycine, serine and threonine metabolism (ko00260);; Glyoxylate and dicarboxylate metabolism (ko00630);; Carbon fixation in photosynthetic organisms (ko00710);; Carbon metabolism (ko01200);; 2-Oxocarboxylic acid metabolism (ko01210);; Biosynthesis of amino acids (ko01230)
